# Supplementary material for: Pepsin Hydrolysis of Orange By-Products for the Production of Bioactive Peptides with Gastrointestinal Resistant Properties
Source: Foods. 2021 Mar 23;10(3):679. doi: 10.3390/foods10030679 (PMC8004719; doi:10.3390/foods10030679)
Supplement: Supplementary file 1 [file foods-10-00679-s001.zip]

Archive with 2 entries (2 files):
- Table 1 Supplementary material_Pepsin.xlsx
- Table 2 Supplementary material_Pepsin.xlsx
