# Supplementary material for: Pepsin Hydrolysis of Orange By-Products for the Production of Bioactive Peptides with Gastrointestinal Resistant Properties
Source: Foods. 2021 Mar 23;10(3):679. doi: 10.3390/foods10030679 (PMC8004719; doi:10.3390/foods10030679)
Supplement: Supplementary file 1 [file foods-10-00679-s001.zip › Table 1 Supplementary material_Pepsin.xlsx]

## Sheet: Hoja1
Accessions	Names	Conf	Sequence	Modifications	Obs MW	Obs m/z	Theor MW	Theor m/z	Theor z
tr|A0A067EUL4|A0A067EUL4_CITSI	Uncharacterized protein OS=Citrus sinensis OX=2711 GN=CISIN_1g048197mg PE=3 SV=1	99	AENGENVFDGQIR		1447.68	724.846	1447.67	724.842	2
tr|A0A067EUL4|A0A067EUL4_CITSI	Uncharacterized protein OS=Citrus sinensis OX=2711 GN=CISIN_1g048197mg PE=3 SV=1	99	ALVDVGNSDNQLD		1358.63	680.324	1358.63	680.323	2
tr|A0A067EUL4|A0A067EUL4_CITSI	Uncharacterized protein OS=Citrus sinensis OX=2711 GN=CISIN_1g048197mg PE=3 SV=1	99	AVVKRASNRGLE		1298.74	433.921	1298.74	433.921	3
tr|A0A067EUL4|A0A067EUL4_CITSI	Uncharacterized protein OS=Citrus sinensis OX=2711 GN=CISIN_1g048197mg PE=3 SV=1	99	AVVKRASNRGLEW	Oxidation(W)@13	1500.82	751.416	1500.82	751.415	2
tr|A0A067EUL4|A0A067EUL4_CITSI	Uncharacterized protein OS=Citrus sinensis OX=2711 GN=CISIN_1g048197mg PE=3 SV=1	99	DEAQRLKYNRQEL		1661.85	831.931	1661.85	831.932	2
tr|A0A067EUL4|A0A067EUL4_CITSI	Uncharacterized protein OS=Citrus sinensis OX=2711 GN=CISIN_1g048197mg PE=3 SV=1	99	DVGNSDNQLDQF		1350.57	676.292	1350.57	676.292	2
tr|A0A067EUL4|A0A067EUL4_CITSI	Uncharacterized protein OS=Citrus sinensis OX=2711 GN=CISIN_1g048197mg PE=3 SV=1	99	DVIQNSFQVSRD		1406.68	704.349	1406.68	704.347	2
tr|A0A067EUL4|A0A067EUL4_CITSI	Uncharacterized protein OS=Citrus sinensis OX=2711 GN=CISIN_1g048197mg PE=3 SV=1	99	EAQRLKYNRQEL	Deamidated(Q)@10	1547.81	516.944	1547.81	516.943	3
tr|A0A067EUL4|A0A067EUL4_CITSI	Uncharacterized protein OS=Citrus sinensis OX=2711 GN=CISIN_1g048197mg PE=3 SV=1	99	EEELRVLSPQRGREQEQEQEQEFQGSGD		3316.53	830.139	3316.52	830.137	4
tr|A0A067EUL4|A0A067EUL4_CITSI	Uncharacterized protein OS=Citrus sinensis OX=2711 GN=CISIN_1g048197mg PE=3 SV=1	99	ELRVLSPQRGREQEQEQEQEF		2614.28	872.433	2614.27	872.432	3
tr|A0A067EUL4|A0A067EUL4_CITSI	Uncharacterized protein OS=Citrus sinensis OX=2711 GN=CISIN_1g048197mg PE=3 SV=1	99	ELRVLSPQRGREQEQEQEQEFQ		2742.33	915.118	2742.33	915.118	3
tr|A0A067EUL4|A0A067EUL4_CITSI	Uncharacterized protein OS=Citrus sinensis OX=2711 GN=CISIN_1g048197mg PE=3 SV=1	99	ELRVLSPQRGREQEQEQEQEFQGSGD		3058.43	1020.49	3058.43	1020.49	3
tr|A0A067EUL4|A0A067EUL4_CITSI	Uncharacterized protein OS=Citrus sinensis OX=2711 GN=CISIN_1g048197mg PE=3 SV=1	99	EPQQRVESEAGVTEF		1704.8	853.406	1704.8	853.405	2
tr|A0A067EUL4|A0A067EUL4_CITSI	Uncharacterized protein OS=Citrus sinensis OX=2711 GN=CISIN_1g048197mg PE=3 SV=1	99	FDGQIREGQL		1161.58	581.798	1161.58	581.796	2
tr|A0A067EUL4|A0A067EUL4_CITSI	Uncharacterized protein OS=Citrus sinensis OX=2711 GN=CISIN_1g048197mg PE=3 SV=1	99	FQVSRDEAQRL		1347.69	450.236	1347.69	450.237	3
tr|A0A067EUL4|A0A067EUL4_CITSI	Uncharacterized protein OS=Citrus sinensis OX=2711 GN=CISIN_1g048197mg PE=3 SV=1	99	FQVSRDEAQRLKYNRQEL	Dehydrated(E)@7	2261.15	1131.58	2261.17	1131.59	2
tr|A0A067EUL4|A0A067EUL4_CITSI	Uncharacterized protein OS=Citrus sinensis OX=2711 GN=CISIN_1g048197mg PE=3 SV=1	99	FQVSRDEAQRLKYNRQELT		2380.23	794.417	2380.22	794.416	3
tr|A0A067EUL4|A0A067EUL4_CITSI	Uncharacterized protein OS=Citrus sinensis OX=2711 GN=CISIN_1g048197mg PE=3 SV=1	99	FRHRIQQRGLVV		1507.88	754.949	1507.88	754.95	2
tr|A0A067EUL4|A0A067EUL4_CITSI	Uncharacterized protein OS=Citrus sinensis OX=2711 GN=CISIN_1g048197mg PE=3 SV=1	99	FRHRIQQRGLVVPSYTN		2070.13	691.049	2070.12	691.048	3
tr|A0A067EUL4|A0A067EUL4_CITSI	Uncharacterized protein OS=Citrus sinensis OX=2711 GN=CISIN_1g048197mg PE=3 SV=1	99	FRHRIQQRGLVVPSYTNT		2171.17	1086.59	2171.17	1086.59	2
tr|A0A067EUL4|A0A067EUL4_CITSI	Uncharacterized protein OS=Citrus sinensis OX=2711 GN=CISIN_1g048197mg PE=3 SV=1	99	GSQGGEGGDRSRRGGNLFRGFDE		2410.11	804.379	2410.11	804.378	3
tr|A0A067EUL4|A0A067EUL4_CITSI	Uncharacterized protein OS=Citrus sinensis OX=2711 GN=CISIN_1g048197mg PE=3 SV=1	99	IQLSAEKGNL		1071.59	536.803	1071.59	536.803	2
tr|A0A067EUL4|A0A067EUL4_CITSI	Uncharacterized protein OS=Citrus sinensis OX=2711 GN=CISIN_1g048197mg PE=3 SV=1	99	IQLSAEKGNLY		1234.66	618.336	1234.66	618.335	2
tr|A0A067EUL4|A0A067EUL4_CITSI	Uncharacterized protein OS=Citrus sinensis OX=2711 GN=CISIN_1g048197mg PE=3 SV=1	99	IQLSAEKGNLYQ		1362.71	682.364	1362.71	682.364	2
tr|A0A067EUL4|A0A067EUL4_CITSI	Uncharacterized protein OS=Citrus sinensis OX=2711 GN=CISIN_1g048197mg PE=3 SV=1	99	IQLSAEKGNLYQN	Deamidated(N)@13	1477.74	739.879	1477.74	739.878	2
tr|A0A067EUL4|A0A067EUL4_CITSI	Uncharacterized protein OS=Citrus sinensis OX=2711 GN=CISIN_1g048197mg PE=3 SV=1	99	IQLSAEKGNLYQNA	Deamidated(N)@9	1548.78	775.398	1548.78	775.396	2
tr|A0A067EUL4|A0A067EUL4_CITSI	Uncharacterized protein OS=Citrus sinensis OX=2711 GN=CISIN_1g048197mg PE=3 SV=1	99	IQLSAEKGNLYQNAM	Oxidation(M)@15	1694.83	848.423	1694.83	848.422	2
tr|A0A067EUL4|A0A067EUL4_CITSI	Uncharacterized protein OS=Citrus sinensis OX=2711 GN=CISIN_1g048197mg PE=3 SV=1	99	IQLSAEKGNLYQNAMM	Oxidation(M)@15; Oxidation(M)@16	1841.87	921.94	1841.87	921.94	2
tr|A0A067EUL4|A0A067EUL4_CITSI	Uncharacterized protein OS=Citrus sinensis OX=2711 GN=CISIN_1g048197mg PE=3 SV=1	99	IQNSFQVSRDEAQRLKYNRQE		2608.31	870.445	2608.31	870.444	3
tr|A0A067EUL4|A0A067EUL4_CITSI	Uncharacterized protein OS=Citrus sinensis OX=2711 GN=CISIN_1g048197mg PE=3 SV=1	99	ISFKTNDVAKTSQL		1550.83	776.423	1550.83	776.422	2
tr|A0A067EUL4|A0A067EUL4_CITSI	Uncharacterized protein OS=Citrus sinensis OX=2711 GN=CISIN_1g048197mg PE=3 SV=1	99	ISFKTNDVAKTSQLAGRASV		2092.14	524.041	2092.13	524.039	4
tr|A0A067EUL4|A0A067EUL4_CITSI	Uncharacterized protein OS=Citrus sinensis OX=2711 GN=CISIN_1g048197mg PE=3 SV=1	99	ISKLQRPQMQKGIIV	Oxidation(M)@9	1754.03	878.02	1754.02	878.019	2
tr|A0A067EUL4|A0A067EUL4_CITSI	Uncharacterized protein OS=Citrus sinensis OX=2711 GN=CISIN_1g048197mg PE=3 SV=1	99	ISKLQRPQMQKGIIVRVEEE	Oxidation(M)@9	2396.32	480.272	2396.32	480.271	5
tr|A0A067EUL4|A0A067EUL4_CITSI	Uncharacterized protein OS=Citrus sinensis OX=2711 GN=CISIN_1g048197mg PE=3 SV=1	99	ITRGNGRMQIVAENGENVFD	Oxidation(M)@8	2235.08	746.033	2235.07	746.031	3
tr|A0A067EUL4|A0A067EUL4_CITSI	Uncharacterized protein OS=Citrus sinensis OX=2711 GN=CISIN_1g048197mg PE=3 SV=1	99	ITRGNGRMQIVAENGENVFDGQ	Oxidation(M)@8	2420.16	807.726	2420.15	807.724	3
tr|A0A067EUL4|A0A067EUL4_CITSI	Uncharacterized protein OS=Citrus sinensis OX=2711 GN=CISIN_1g048197mg PE=3 SV=1	99	IVAENGENVFDGQ		1390.64	696.326	1390.64	696.326	2
tr|A0A067EUL4|A0A067EUL4_CITSI	Uncharacterized protein OS=Citrus sinensis OX=2711 GN=CISIN_1g048197mg PE=3 SV=1	99	KLQRPQMQKGIIVRVEEE	Oxidation(M)@7	2196.2	733.074	2196.2	733.076	3
tr|A0A067EUL4|A0A067EUL4_CITSI	Uncharacterized protein OS=Citrus sinensis OX=2711 GN=CISIN_1g048197mg PE=3 SV=1	99	KYNRQELTVFTPGPRS		1891.99	947	1891.99	947.003	2
tr|A0A067EUL4|A0A067EUL4_CITSI	Uncharacterized protein OS=Citrus sinensis OX=2711 GN=CISIN_1g048197mg PE=3 SV=1	99	KYNRQELTVFTPGPRSQ		2020.05	674.358	2020.05	674.357	3
tr|A0A067EUL4|A0A067EUL4_CITSI	Uncharacterized protein OS=Citrus sinensis OX=2711 GN=CISIN_1g048197mg PE=3 SV=1	99	LEPQQRVESEAGVTEF		1817.92	606.981	1817.88	606.967	3
tr|A0A067EUL4|A0A067EUL4_CITSI	Uncharacterized protein OS=Citrus sinensis OX=2711 GN=CISIN_1g048197mg PE=3 SV=1	99	LGGNPQPQLQGY		1270.63	636.324	1270.63	636.323	2
tr|A0A067EUL4|A0A067EUL4_CITSI	Uncharacterized protein OS=Citrus sinensis OX=2711 GN=CISIN_1g048197mg PE=3 SV=1	99	LQRPQMQKGIIVRVEEE	Oxidation(M)@6	2068.08	518.027	2068.11	518.035	4
tr|A0A067EUL4|A0A067EUL4_CITSI	Uncharacterized protein OS=Citrus sinensis OX=2711 GN=CISIN_1g048197mg PE=3 SV=1	99	LRVLSPQRGREQEQEQEQEF		2485.23	829.418	2485.23	829.418	3
tr|A0A067EUL4|A0A067EUL4_CITSI	Uncharacterized protein OS=Citrus sinensis OX=2711 GN=CISIN_1g048197mg PE=3 SV=1	99	LRVLSPQRGREQEQEQEQEFQ		2613.29	872.106	2613.29	872.104	3
tr|A0A067EUL4|A0A067EUL4_CITSI	Uncharacterized protein OS=Citrus sinensis OX=2711 GN=CISIN_1g048197mg PE=3 SV=1	99	LRVLSPQRGREQEQEQEQEFQG		2670.31	891.111	2670.31	891.111	3
tr|A0A067EUL4|A0A067EUL4_CITSI	Uncharacterized protein OS=Citrus sinensis OX=2711 GN=CISIN_1g048197mg PE=3 SV=1	99	LRVLSPQRGREQEQEQEQEFQGSGD		2929.39	733.356	2929.39	733.355	4
tr|A0A067EUL4|A0A067EUL4_CITSI	Uncharacterized protein OS=Citrus sinensis OX=2711 GN=CISIN_1g048197mg PE=3 SV=1	99	LTVFTPGPRSQ		1201.65	601.83	1201.65	601.83	2
tr|A0A067EUL4|A0A067EUL4_CITSI	Uncharacterized protein OS=Citrus sinensis OX=2711 GN=CISIN_1g048197mg PE=3 SV=1	99	MQKGIIVRVEEE		1429.76	715.888	1429.76	715.887	2
tr|A0A067EUL4|A0A067EUL4_CITSI	Uncharacterized protein OS=Citrus sinensis OX=2711 GN=CISIN_1g048197mg PE=3 SV=1	99	NALEPQQRVESEAGVTEFWDQNDEQLQCANVAVFR	Deamidated(N)@30	4020.98	1006.25	4020.85	1006.22	4
tr|A0A067EUL4|A0A067EUL4_CITSI	Uncharacterized protein OS=Citrus sinensis OX=2711 GN=CISIN_1g048197mg PE=3 SV=1	99	NRQELTVFTPGPRS		1600.83	801.423	1600.83	801.423	2
tr|A0A067EUL4|A0A067EUL4_CITSI	Uncharacterized protein OS=Citrus sinensis OX=2711 GN=CISIN_1g048197mg PE=3 SV=1	99	NRQELTVFTPGPRSQ		1728.89	433.23	1728.89	433.23	4
tr|A0A067EUL4|A0A067EUL4_CITSI	Uncharacterized protein OS=Citrus sinensis OX=2711 GN=CISIN_1g048197mg PE=3 SV=1	99	NSFQVSRDEAQRL		1548.77	775.391	1548.76	775.39	2
tr|A0A067EUL4|A0A067EUL4_CITSI	Uncharacterized protein OS=Citrus sinensis OX=2711 GN=CISIN_1g048197mg PE=3 SV=1	99	NSFQVSRDEAQRLKY		1839.92	460.988	1839.92	460.988	4
tr|A0A067EUL4|A0A067EUL4_CITSI	Uncharacterized protein OS=Citrus sinensis OX=2711 GN=CISIN_1g048197mg PE=3 SV=1	99	NSFQVSRDEAQRLKYNRQEL		2480.26	621.072	2480.25	621.07	4
tr|A0A067EUL4|A0A067EUL4_CITSI	Uncharacterized protein OS=Citrus sinensis OX=2711 GN=CISIN_1g048197mg PE=3 SV=1	99	PQQRVESEAGVTEF		1575.76	788.885	1575.75	788.884	2
tr|A0A067EUL4|A0A067EUL4_CITSI	Uncharacterized protein OS=Citrus sinensis OX=2711 GN=CISIN_1g048197mg PE=3 SV=1	99	PSGADAYNPRGGRVTTVNRF		2134.07	534.525	2134.07	534.524	4
tr|A0A067EUL4|A0A067EUL4_CITSI	Uncharacterized protein OS=Citrus sinensis OX=2711 GN=CISIN_1g048197mg PE=3 SV=1	99	QGYSQSQGSRYQGSQGGEGGDRSRRGGNL	Gln->pyro-Glu@N-term	3011.36	753.846	3011.36	753.847	4
tr|A0A067EUL4|A0A067EUL4_CITSI	Uncharacterized protein OS=Citrus sinensis OX=2711 GN=CISIN_1g048197mg PE=3 SV=1	99	QGYSQSQGSRYQGSQGGEGGDRSRRGGNLFRGFD		3650.67	609.453	3650.67	609.452	6
tr|A0A067EUL4|A0A067EUL4_CITSI	Uncharacterized protein OS=Citrus sinensis OX=2711 GN=CISIN_1g048197mg PE=3 SV=1	99	QIVAENGENVFD	Gln->pyro-Glu@N-term	1316.59	659.302	1316.59	659.302	2
tr|A0A067EUL4|A0A067EUL4_CITSI	Uncharacterized protein OS=Citrus sinensis OX=2711 GN=CISIN_1g048197mg PE=3 SV=1	99	QIVAENGENVFDG	Gln->pyro-Glu@N-term	1373.61	687.813	1373.61	687.812	2
tr|A0A067EUL4|A0A067EUL4_CITSI	Uncharacterized protein OS=Citrus sinensis OX=2711 GN=CISIN_1g048197mg PE=3 SV=1	99	QIVAENGENVFDGQ	Gln->pyro-Glu@N-term	1501.67	751.843	1501.67	751.842	2
tr|A0A067EUL4|A0A067EUL4_CITSI	Uncharacterized protein OS=Citrus sinensis OX=2711 GN=CISIN_1g048197mg PE=3 SV=1	99	QKGIIVRVEEE		1298.72	650.366	1298.72	650.367	2
tr|A0A067EUL4|A0A067EUL4_CITSI	Uncharacterized protein OS=Citrus sinensis OX=2711 GN=CISIN_1g048197mg PE=3 SV=1	99	QRVESEAGVTEF		1350.63	676.321	1350.64	676.328	2
tr|A0A067EUL4|A0A067EUL4_CITSI	Uncharacterized protein OS=Citrus sinensis OX=2711 GN=CISIN_1g048197mg PE=3 SV=1	99	QSRSQDQHQKVRQIREGDL	Gln->pyro-Glu@N-term	2290.16	573.546	2290.15	573.545	4
tr|A0A067EUL4|A0A067EUL4_CITSI	Uncharacterized protein OS=Citrus sinensis OX=2711 GN=CISIN_1g048197mg PE=3 SV=1	99	QVSRDEAQRLK	Gln->pyro-Glu@N-term	1311.69	438.237	1311.69	438.237	3
tr|A0A067EUL4|A0A067EUL4_CITSI	Uncharacterized protein OS=Citrus sinensis OX=2711 GN=CISIN_1g048197mg PE=3 SV=1	99	QVSRDEAQRLKYN	Gln->pyro-Glu@N-term	1588.81	530.61	1588.8	530.606	3
tr|A0A067EUL4|A0A067EUL4_CITSI	Uncharacterized protein OS=Citrus sinensis OX=2711 GN=CISIN_1g048197mg PE=3 SV=1	99	QVSRDEAQRLKYNRQ	Gln->pyro-Glu@N-term	1872.95	625.325	1872.96	625.326	3
tr|A0A067EUL4|A0A067EUL4_CITSI	Uncharacterized protein OS=Citrus sinensis OX=2711 GN=CISIN_1g048197mg PE=3 SV=1	99	QVSRDEAQRLKYNRQEL		2132.11	534.034	2132.11	534.034	4
tr|A0A067EUL4|A0A067EUL4_CITSI	Uncharacterized protein OS=Citrus sinensis OX=2711 GN=CISIN_1g048197mg PE=3 SV=1	99	QVSRDEAQRLKYNRQELT	Gln->pyro-Glu@N-term	2216.13	555.04	2216.13	555.04	4
tr|A0A067EUL4|A0A067EUL4_CITSI	Uncharacterized protein OS=Citrus sinensis OX=2711 GN=CISIN_1g048197mg PE=3 SV=1	99	QVSRDEAQRLKYNRQELTV		2332.22	584.063	2332.22	584.063	4
tr|A0A067EUL4|A0A067EUL4_CITSI	Uncharacterized protein OS=Citrus sinensis OX=2711 GN=CISIN_1g048197mg PE=3 SV=1	99	RQELTVFTPGPRSQ		1614.85	539.291	1614.85	539.29	3
tr|A0A067EUL4|A0A067EUL4_CITSI	Uncharacterized protein OS=Citrus sinensis OX=2711 GN=CISIN_1g048197mg PE=3 SV=1	99	RVESEAGVTEF		1222.58	612.298	1222.58	612.299	2
tr|A0A067EUL4|A0A067EUL4_CITSI	Uncharacterized protein OS=Citrus sinensis OX=2711 GN=CISIN_1g048197mg PE=3 SV=1	99	RVLSPQRGREQEQEQEQEFQGSGD		2816.31	705.085	2816.31	705.084	4
tr|A0A067EUL4|A0A067EUL4_CITSI	Uncharacterized protein OS=Citrus sinensis OX=2711 GN=CISIN_1g048197mg PE=3 SV=1	99	RYIQLSAEKGNL		1390.76	696.386	1390.76	696.386	2
tr|A0A067EUL4|A0A067EUL4_CITSI	Uncharacterized protein OS=Citrus sinensis OX=2711 GN=CISIN_1g048197mg PE=3 SV=1	99	RYIQLSAEKGNLYQNA	Deamidated(N)@11	1867.95	934.984	1867.94	934.979	2
tr|A0A067EUL4|A0A067EUL4_CITSI	Uncharacterized protein OS=Citrus sinensis OX=2711 GN=CISIN_1g048197mg PE=3 SV=1	99	SAEKGNLYQNA		1193.57	597.792	1193.57	597.791	2
tr|A0A067EUL4|A0A067EUL4_CITSI	Uncharacterized protein OS=Citrus sinensis OX=2711 GN=CISIN_1g048197mg PE=3 SV=1	99	SAEKGNLYQNAMM	Oxidation(M)@12; Oxidation(M)@13	1487.64	744.827	1487.64	744.827	2
tr|A0A067EUL4|A0A067EUL4_CITSI	Uncharacterized protein OS=Citrus sinensis OX=2711 GN=CISIN_1g048197mg PE=3 SV=1	99	SAEKGNLYQNAMMA		1526.69	764.351	1526.69	764.35	2
tr|A0A067EUL4|A0A067EUL4_CITSI	Uncharacterized protein OS=Citrus sinensis OX=2711 GN=CISIN_1g048197mg PE=3 SV=1	99	SESQSRSQDQHQKVRQIREGDL		2610.29	653.58	2610.29	653.579	4
tr|A0A067EUL4|A0A067EUL4_CITSI	Uncharacterized protein OS=Citrus sinensis OX=2711 GN=CISIN_1g048197mg PE=3 SV=1	99	SFQVSRDEAQRLKY		1725.88	576.302	1725.88	576.301	3
tr|A0A067EUL4|A0A067EUL4_CITSI	Uncharacterized protein OS=Citrus sinensis OX=2711 GN=CISIN_1g048197mg PE=3 SV=1	99	SFQVSRDEAQRLKYNRQEL		2366.21	789.745	2366.21	789.744	3
tr|A0A067EUL4|A0A067EUL4_CITSI	Uncharacterized protein OS=Citrus sinensis OX=2711 GN=CISIN_1g048197mg PE=3 SV=1	99	SFQVSRDEAQRLKYNRQELT		2467.25	823.426	2467.26	823.426	3
tr|A0A067EUL4|A0A067EUL4_CITSI	Uncharacterized protein OS=Citrus sinensis OX=2711 GN=CISIN_1g048197mg PE=3 SV=1	99	SPQRGREQEQEQEQEFQGSGD		2448.06	817.027	2448.05	817.025	3
tr|A0A067EUL4|A0A067EUL4_CITSI	Uncharacterized protein OS=Citrus sinensis OX=2711 GN=CISIN_1g048197mg PE=3 SV=1	99	SQSQGSRYQGSQGGEGGD		1783.74	595.586	1783.74	595.586	3
tr|A0A067EUL4|A0A067EUL4_CITSI	Uncharacterized protein OS=Citrus sinensis OX=2711 GN=CISIN_1g048197mg PE=3 SV=1	99	SQSQGSRYQGSQGGEGGDRSRRGGNL		2680.25	671.07	2680.24	671.068	4
tr|A0A067EUL4|A0A067EUL4_CITSI	Uncharacterized protein OS=Citrus sinensis OX=2711 GN=CISIN_1g048197mg PE=3 SV=1	99	SQSQGSRYQGSQGGEGGDRSRRGGNLFRGFD		3302.53	551.429	3302.53	551.429	6
tr|A0A067EUL4|A0A067EUL4_CITSI	Uncharacterized protein OS=Citrus sinensis OX=2711 GN=CISIN_1g048197mg PE=3 SV=1	99	SQSQGSRYQGSQGGEGGDRSRRGGNLFRGFDE		3431.57	858.899	3431.57	858.9	4
tr|A0A067EUL4|A0A067EUL4_CITSI	Uncharacterized protein OS=Citrus sinensis OX=2711 GN=CISIN_1g048197mg PE=3 SV=1	99	SRYQGSQGGEGGDRSRRGGNL		2193.04	549.268	2193.04	549.267	4
tr|A0A067EUL4|A0A067EUL4_CITSI	Uncharacterized protein OS=Citrus sinensis OX=2711 GN=CISIN_1g048197mg PE=3 SV=1	99	TSQLAGRASVI		1101.61	551.814	1101.61	551.814	2
tr|A0A067EUL4|A0A067EUL4_CITSI	Uncharacterized protein OS=Citrus sinensis OX=2711 GN=CISIN_1g048197mg PE=3 SV=1	99	VALPTGSANW		1014.52	508.265	1014.51	508.264	2
tr|A0A067EUL4|A0A067EUL4_CITSI	Uncharacterized protein OS=Citrus sinensis OX=2711 GN=CISIN_1g048197mg PE=3 SV=1	99	VDVGNSDNQLDQF		1449.64	725.827	1449.64	725.826	2
tr|A0A067EUL4|A0A067EUL4_CITSI	Uncharacterized protein OS=Citrus sinensis OX=2711 GN=CISIN_1g048197mg PE=3 SV=1	99	VESEAGVTEF		1066.48	534.249	1066.48	534.248	2
tr|A0A067EUL4|A0A067EUL4_CITSI	Uncharacterized protein OS=Citrus sinensis OX=2711 GN=CISIN_1g048197mg PE=3 SV=1	99	VFDGQIREGQL	Deamidated(Q)@10	1261.63	631.823	1261.63	631.822	2
tr|A0A067EUL4|A0A067EUL4_CITSI	Uncharacterized protein OS=Citrus sinensis OX=2711 GN=CISIN_1g048197mg PE=3 SV=1	99	VIQNSFQVSRDEAQRLKYNRQE		2707.38	677.852	2707.38	677.852	4
tr|A0A067EUL4|A0A067EUL4_CITSI	Uncharacterized protein OS=Citrus sinensis OX=2711 GN=CISIN_1g048197mg PE=3 SV=1	99	VSRDEAQRLKYNRQELTV		2204.17	735.73	2204.17	735.729	3
tr|A0A067EUL4|A0A067EUL4_CITSI	Uncharacterized protein OS=Citrus sinensis OX=2711 GN=CISIN_1g048197mg PE=3 SV=1	99	VVKRASNRGLEW	Oxidation(W)@12	1429.78	477.601	1429.78	477.6	3
tr|A0A067EUL4|A0A067EUL4_CITSI	Uncharacterized protein OS=Citrus sinensis OX=2711 GN=CISIN_1g048197mg PE=3 SV=1	99	VVQGRGIHGAVF		1238.69	620.351	1238.69	620.352	2
tr|A0A067EUL4|A0A067EUL4_CITSI	Uncharacterized protein OS=Citrus sinensis OX=2711 GN=CISIN_1g048197mg PE=3 SV=1	99	YLGGNPQPQL		1085.55	543.785	1085.55	543.783	2
tr|A0A067EUL4|A0A067EUL4_CITSI	Uncharacterized protein OS=Citrus sinensis OX=2711 GN=CISIN_1g048197mg PE=3 SV=1	99	YLGGNPQPQLQGY		1433.69	717.854	1433.69	717.854	2
tr|A0A067EUL4|A0A067EUL4_CITSI	Uncharacterized protein OS=Citrus sinensis OX=2711 GN=CISIN_1g048197mg PE=3 SV=1	99	YLGGNPQPQLQGYS		1520.73	761.37	1520.73	761.37	2
tr|A0A067EUL4|A0A067EUL4_CITSI	Uncharacterized protein OS=Citrus sinensis OX=2711 GN=CISIN_1g048197mg PE=3 SV=1	99	YLGGNPQPQLQGYSQ		1648.79	825.4	1648.78	825.4	2
tr|A0A067EUL4|A0A067EUL4_CITSI	Uncharacterized protein OS=Citrus sinensis OX=2711 GN=CISIN_1g048197mg PE=3 SV=1	99	YLGGNPQPQLQGYSQS		1735.82	868.917	1735.82	868.916	2
tr|A0A067EUL4|A0A067EUL4_CITSI	Uncharacterized protein OS=Citrus sinensis OX=2711 GN=CISIN_1g048197mg PE=3 SV=1	99	YLGGNPQPQLQGYSQSQ		1863.88	932.945	1863.88	932.945	2
tr|A0A067EUL4|A0A067EUL4_CITSI	Uncharacterized protein OS=Citrus sinensis OX=2711 GN=CISIN_1g048197mg PE=3 SV=1	99	YLGGNPQPQLQGYSQSQG		1920.9	961.456	1920.9	961.456	2
tr|A0A067EUL4|A0A067EUL4_CITSI	Uncharacterized protein OS=Citrus sinensis OX=2711 GN=CISIN_1g048197mg PE=3 SV=1	99	YLGGNPQPQLQGYSQSQGS		2007.93	1004.97	2007.93	1004.97	2
tr|A0A067EUL4|A0A067EUL4_CITSI	Uncharacterized protein OS=Citrus sinensis OX=2711 GN=CISIN_1g048197mg PE=3 SV=1	99	YLGGNPQPQLQGYSQSQGSR		2164.03	1083.02	2164.03	1083.02	2
tr|A0A067EUL4|A0A067EUL4_CITSI	Uncharacterized protein OS=Citrus sinensis OX=2711 GN=CISIN_1g048197mg PE=3 SV=1	99	YLGGNPQPQLQGYSQSQGSRY		2327.1	776.706	2327.09	776.705	3
tr|A0A067EUL4|A0A067EUL4_CITSI	Uncharacterized protein OS=Citrus sinensis OX=2711 GN=CISIN_1g048197mg PE=3 SV=1	99	YLGGNPQPQLQGYSQSQGSRYQ		2455.15	1228.58	2455.15	1228.58	2
tr|A0A067EUL4|A0A067EUL4_CITSI	Uncharacterized protein OS=Citrus sinensis OX=2711 GN=CISIN_1g048197mg PE=3 SV=1	99	YLGGNPQPQLQGYSQSQGSRYQG		2512.17	838.398	2512.17	838.398	3
tr|A0A067EUL4|A0A067EUL4_CITSI	Uncharacterized protein OS=Citrus sinensis OX=2711 GN=CISIN_1g048197mg PE=3 SV=1	99	YLGGNPQPQLQGYSQSQGSRYQGSQGGEGGDRSRRGGNL		4095.93	683.663	4095.92	683.661	6
tr|A0A067EUL4|A0A067EUL4_CITSI	Uncharacterized protein OS=Citrus sinensis OX=2711 GN=CISIN_1g048197mg PE=3 SV=1	99	YLGGNPQPQLQGYSQSQGSRYQGSQGGEGGDRSRRGGNLFRG		4456.13	743.695	4456.12	743.693	6
tr|A0A067EUL4|A0A067EUL4_CITSI	Uncharacterized protein OS=Citrus sinensis OX=2711 GN=CISIN_1g048197mg PE=3 SV=1	99	YQESQQRSSESQSRSQDQHQKVRQIREGDL		3616.75	603.799	3616.73	603.796	6
tr|A0A067EUL4|A0A067EUL4_CITSI	Uncharacterized protein OS=Citrus sinensis OX=2711 GN=CISIN_1g048197mg PE=3 SV=1	99	YSQSQGSRYQGSQGGEGGD		1946.8	649.942	1946.8	649.94	3
tr|A0A067EUL4|A0A067EUL4_CITSI	Uncharacterized protein OS=Citrus sinensis OX=2711 GN=CISIN_1g048197mg PE=3 SV=1	99	YSQSQGSRYQGSQGGEGGDRSRRGGNL		2843.31	711.834	2843.3	711.833	4
tr|A0A067EUL4|A0A067EUL4_CITSI	Uncharacterized protein OS=Citrus sinensis OX=2711 GN=CISIN_1g048197mg PE=3 SV=1	99	YSQSQGSRYQGSQGGEGGDRSRRGGNLFRGFD		3465.59	578.606	3465.59	578.606	6
tr|A0A067EUL4|A0A067EUL4_CITSI	Uncharacterized protein OS=Citrus sinensis OX=2711 GN=CISIN_1g048197mg PE=3 SV=1	99	LVDVGNSDNQL	Deamidated(Q)@10	1173.55	587.783	1173.55	587.783	2
tr|A0A067EUL4|A0A067EUL4_CITSI	Uncharacterized protein OS=Citrus sinensis OX=2711 GN=CISIN_1g048197mg PE=3 SV=1	99	ITRGNGRMQIVAENGEN	Oxidation(M)@8	1873.9	625.642	1873.91	625.643	3
tr|A0A067EUL4|A0A067EUL4_CITSI	Uncharacterized protein OS=Citrus sinensis OX=2711 GN=CISIN_1g048197mg PE=3 SV=1	99	TSQLAGRASVIR	Arg-loss@C-term	1101.61	551.815	1101.61	551.814	2
tr|A0A067EUL4|A0A067EUL4_CITSI	Uncharacterized protein OS=Citrus sinensis OX=2711 GN=CISIN_1g048197mg PE=3 SV=1	99	ESEAGVTEF	Formyl@N-term	995.409	498.712	995.408	498.711	2
tr|A0A067EUL4|A0A067EUL4_CITSI	Uncharacterized protein OS=Citrus sinensis OX=2711 GN=CISIN_1g048197mg PE=3 SV=1	99	LRKFYLGGNPQPQ	Amidated@C-term	1515.83	758.923	1515.83	758.923	2
tr|A0A067EUL4|A0A067EUL4_CITSI	Uncharacterized protein OS=Citrus sinensis OX=2711 GN=CISIN_1g048197mg PE=3 SV=1	99	SRSQDQHQKVRQIREGDLVAL	Formyl@N-term; Deamidated(Q)@4	2491.33	831.45	2491.29	831.437	3
tr|A0A067EUL4|A0A067EUL4_CITSI	Uncharacterized protein OS=Citrus sinensis OX=2711 GN=CISIN_1g048197mg PE=3 SV=1	99	NALEPQQRVESEAGVTEFWDQNDEQLQCAN	Deamidated(N)@22; Dioxidation(C)@28; Deamidated(N)@30	3481.67	1161.56	3481.49	1161.5	3
tr|A0A067EUL4|A0A067EUL4_CITSI	Uncharacterized protein OS=Citrus sinensis OX=2711 GN=CISIN_1g048197mg PE=3 SV=1	99	NALEPQQRVESEAGVTEFWDQNDEQLQCANVAVFRHR	Dioxidation(W)@19; Delta:H(2)C(2)(H)@36	4371.19	1093.81	4371.04	1093.77	4
tr|V4S3W1|V4S3W1_9ROSI; tr|A0A2H5Q8Y1|A0A2H5Q8Y1_CITUN	Uncharacterized protein OS=Citrus clementina OX=85681 GN=CICLE_v10004854mg PE=3 SV=1; Uncharacterized protein OS=Citrus unshiu OX=55188 GN=CUMW_204250 PE=3 SV=1	99	ALEPRQKVESEAGVTEF		1888.96	630.66	1888.95	630.658	3
tr|V4S3W1|V4S3W1_9ROSI; tr|A0A2H5Q8Y1|A0A2H5Q8Y1_CITUN	Uncharacterized protein OS=Citrus clementina OX=85681 GN=CICLE_v10004854mg PE=3 SV=1; Uncharacterized protein OS=Citrus unshiu OX=55188 GN=CUMW_204250 PE=3 SV=1	99	AVVKRAGNRGLE		1268.73	423.918	1268.73	423.918	3
tr|V4S3W1|V4S3W1_9ROSI; tr|A0A2H5Q8Y1|A0A2H5Q8Y1_CITUN	Uncharacterized protein OS=Citrus clementina OX=85681 GN=CICLE_v10004854mg PE=3 SV=1; Uncharacterized protein OS=Citrus unshiu OX=55188 GN=CUMW_204250 PE=3 SV=1	99	DLQLSAEKGNLYPN		1560.77	781.393	1560.78	781.396	2
tr|V4S3W1|V4S3W1_9ROSI; tr|A0A2H5Q8Y1|A0A2H5Q8Y1_CITUN	Uncharacterized protein OS=Citrus clementina OX=85681 GN=CICLE_v10004854mg PE=3 SV=1; Uncharacterized protein OS=Citrus unshiu OX=55188 GN=CUMW_204250 PE=3 SV=1	99	DVAMTSQLAGRASV		1404.7	703.358	1404.7	703.359	2
tr|V4S3W1|V4S3W1_9ROSI; tr|A0A2H5Q8Y1|A0A2H5Q8Y1_CITUN	Uncharacterized protein OS=Citrus clementina OX=85681 GN=CICLE_v10004854mg PE=3 SV=1; Uncharacterized protein OS=Citrus unshiu OX=55188 GN=CUMW_204250 PE=3 SV=1	99	FQDSQQQQSFQSSKSQDQHQKVRQLREGDIIA		3773.85	755.777	3773.85	755.777	5
tr|V4S3W1|V4S3W1_9ROSI; tr|A0A2H5Q8Y1|A0A2H5Q8Y1_CITUN	Uncharacterized protein OS=Citrus clementina OX=85681 GN=CICLE_v10004854mg PE=3 SV=1; Uncharacterized protein OS=Citrus unshiu OX=55188 GN=CUMW_204250 PE=3 SV=1	99	FRHRIQQRGLL		1422.83	712.424	1422.83	712.423	2
tr|V4S3W1|V4S3W1_9ROSI; tr|A0A2H5Q8Y1|A0A2H5Q8Y1_CITUN	Uncharacterized protein OS=Citrus clementina OX=85681 GN=CICLE_v10004854mg PE=3 SV=1; Uncharacterized protein OS=Citrus unshiu OX=55188 GN=CUMW_204250 PE=3 SV=1	99	FSQSQGGRSQGSQGSDDRRAGN		2281.01	761.343	2281.02	761.347	3
tr|V4S3W1|V4S3W1_9ROSI; tr|A0A2H5Q8Y1|A0A2H5Q8Y1_CITUN	Uncharacterized protein OS=Citrus clementina OX=85681 GN=CICLE_v10004854mg PE=3 SV=1; Uncharacterized protein OS=Citrus unshiu OX=55188 GN=CUMW_204250 PE=3 SV=1	99	FSQSQGGRSQGSQGSDDRRAGNL		2394.11	599.534	2394.1	599.533	4
tr|V4S3W1|V4S3W1_9ROSI; tr|A0A2H5Q8Y1|A0A2H5Q8Y1_CITUN	Uncharacterized protein OS=Citrus clementina OX=85681 GN=CICLE_v10004854mg PE=3 SV=1; Uncharacterized protein OS=Citrus unshiu OX=55188 GN=CUMW_204250 PE=3 SV=1	99	GFSQSQGGRSQGSQGSDDRRAGN		2338.04	780.352	2338.04	780.354	3
tr|V4S3W1|V4S3W1_9ROSI; tr|A0A2H5Q8Y1|A0A2H5Q8Y1_CITUN	Uncharacterized protein OS=Citrus clementina OX=85681 GN=CICLE_v10004854mg PE=3 SV=1; Uncharacterized protein OS=Citrus unshiu OX=55188 GN=CUMW_204250 PE=3 SV=1	99	HSIVYVTRGNGRMQIVAENGEN	Oxidation(M)@13	2459.2	820.739	2459.2	820.74	3
tr|V4S3W1|V4S3W1_9ROSI; tr|A0A2H5Q8Y1|A0A2H5Q8Y1_CITUN	Uncharacterized protein OS=Citrus clementina OX=85681 GN=CICLE_v10004854mg PE=3 SV=1; Uncharacterized protein OS=Citrus unshiu OX=55188 GN=CUMW_204250 PE=3 SV=1	99	IIIRVEEE		999.561	500.788	999.56	500.787	2
tr|V4S3W1|V4S3W1_9ROSI; tr|A0A2H5Q8Y1|A0A2H5Q8Y1_CITUN	Uncharacterized protein OS=Citrus clementina OX=85681 GN=CICLE_v10004854mg PE=3 SV=1; Uncharacterized protein OS=Citrus unshiu OX=55188 GN=CUMW_204250 PE=3 SV=1	99	ISFKTNDVAMTSQ	Oxidation(M)@10	1456.69	729.352	1456.69	729.351	2
tr|V4S3W1|V4S3W1_9ROSI; tr|A0A2H5Q8Y1|A0A2H5Q8Y1_CITUN	Uncharacterized protein OS=Citrus clementina OX=85681 GN=CICLE_v10004854mg PE=3 SV=1; Uncharacterized protein OS=Citrus unshiu OX=55188 GN=CUMW_204250 PE=3 SV=1	99	IVYVTRGNGRMQIVAENGEN		2219.11	740.712	2219.11	740.711	3
tr|V4S3W1|V4S3W1_9ROSI; tr|A0A2H5Q8Y1|A0A2H5Q8Y1_CITUN	Uncharacterized protein OS=Citrus clementina OX=85681 GN=CICLE_v10004854mg PE=3 SV=1; Uncharacterized protein OS=Citrus unshiu OX=55188 GN=CUMW_204250 PE=3 SV=1	99	KTNDVAMTSQL		1206.59	604.303	1206.59	604.303	2
tr|V4S3W1|V4S3W1_9ROSI; tr|A0A2H5Q8Y1|A0A2H5Q8Y1_CITUN	Uncharacterized protein OS=Citrus clementina OX=85681 GN=CICLE_v10004854mg PE=3 SV=1; Uncharacterized protein OS=Citrus unshiu OX=55188 GN=CUMW_204250 PE=3 SV=1	99	KTNDVAMTSQLAGRASV		1747.89	874.951	1747.89	874.952	2
tr|V4S3W1|V4S3W1_9ROSI; tr|A0A2H5Q8Y1|A0A2H5Q8Y1_CITUN	Uncharacterized protein OS=Citrus clementina OX=85681 GN=CICLE_v10004854mg PE=3 SV=1; Uncharacterized protein OS=Citrus unshiu OX=55188 GN=CUMW_204250 PE=3 SV=1	99	KTNDVAMTSQLAGRASVL	Oxidation(M)@7	1876.97	939.492	1876.97	939.491	2
tr|V4S3W1|V4S3W1_9ROSI; tr|A0A2H5Q8Y1|A0A2H5Q8Y1_CITUN	Uncharacterized protein OS=Citrus clementina OX=85681 GN=CICLE_v10004854mg PE=3 SV=1; Uncharacterized protein OS=Citrus unshiu OX=55188 GN=CUMW_204250 PE=3 SV=1	99	LEPRQKVESEA		1284.67	643.341	1284.67	643.341	2
tr|V4S3W1|V4S3W1_9ROSI; tr|A0A2H5Q8Y1|A0A2H5Q8Y1_CITUN	Uncharacterized protein OS=Citrus clementina OX=85681 GN=CICLE_v10004854mg PE=3 SV=1; Uncharacterized protein OS=Citrus unshiu OX=55188 GN=CUMW_204250 PE=3 SV=1	99	LEPRQKVESEAGVTEF		1817.92	909.966	1817.92	909.965	2
tr|V4S3W1|V4S3W1_9ROSI; tr|A0A2H5Q8Y1|A0A2H5Q8Y1_CITUN	Uncharacterized protein OS=Citrus clementina OX=85681 GN=CICLE_v10004854mg PE=3 SV=1; Uncharacterized protein OS=Citrus unshiu OX=55188 GN=CUMW_204250 PE=3 SV=1	99	LQLSAEKGNLYPNA		1516.79	759.403	1516.79	759.402	2
tr|V4S3W1|V4S3W1_9ROSI; tr|A0A2H5Q8Y1|A0A2H5Q8Y1_CITUN	Uncharacterized protein OS=Citrus clementina OX=85681 GN=CICLE_v10004854mg PE=3 SV=1; Uncharacterized protein OS=Citrus unshiu OX=55188 GN=CUMW_204250 PE=3 SV=1	99	LVDVGNSQNQL		1185.6	593.809	1185.6	593.807	2
tr|V4S3W1|V4S3W1_9ROSI; tr|A0A2H5Q8Y1|A0A2H5Q8Y1_CITUN	Uncharacterized protein OS=Citrus clementina OX=85681 GN=CICLE_v10004854mg PE=3 SV=1; Uncharacterized protein OS=Citrus unshiu OX=55188 GN=CUMW_204250 PE=3 SV=1	99	LVDVGNSQNQLDQY		1591.75	796.881	1591.75	796.881	2
tr|V4S3W1|V4S3W1_9ROSI; tr|A0A2H5Q8Y1|A0A2H5Q8Y1_CITUN	Uncharacterized protein OS=Citrus clementina OX=85681 GN=CICLE_v10004854mg PE=3 SV=1; Uncharacterized protein OS=Citrus unshiu OX=55188 GN=CUMW_204250 PE=3 SV=1	99	MTSQLAGRASVL		1232.66	617.336	1232.65	617.335	2
tr|V4S3W1|V4S3W1_9ROSI; tr|A0A2H5Q8Y1|A0A2H5Q8Y1_CITUN	Uncharacterized protein OS=Citrus clementina OX=85681 GN=CICLE_v10004854mg PE=3 SV=1; Uncharacterized protein OS=Citrus unshiu OX=55188 GN=CUMW_204250 PE=3 SV=1	99	NALEPRQKVESE		1398.71	700.364	1398.71	700.362	2
tr|V4S3W1|V4S3W1_9ROSI; tr|A0A2H5Q8Y1|A0A2H5Q8Y1_CITUN	Uncharacterized protein OS=Citrus clementina OX=85681 GN=CICLE_v10004854mg PE=3 SV=1; Uncharacterized protein OS=Citrus unshiu OX=55188 GN=CUMW_204250 PE=3 SV=1	99	NALEPRQKVESEA		1469.75	735.882	1469.75	735.881	2
tr|V4S3W1|V4S3W1_9ROSI; tr|A0A2H5Q8Y1|A0A2H5Q8Y1_CITUN	Uncharacterized protein OS=Citrus clementina OX=85681 GN=CICLE_v10004854mg PE=3 SV=1; Uncharacterized protein OS=Citrus unshiu OX=55188 GN=CUMW_204250 PE=3 SV=1	99	NALEPRQKVESEAG		1526.77	509.93	1526.77	509.93	3
tr|V4S3W1|V4S3W1_9ROSI; tr|A0A2H5Q8Y1|A0A2H5Q8Y1_CITUN	Uncharacterized protein OS=Citrus clementina OX=85681 GN=CICLE_v10004854mg PE=3 SV=1; Uncharacterized protein OS=Citrus unshiu OX=55188 GN=CUMW_204250 PE=3 SV=1	99	NALEPRQKVESEAGVTE		1855.93	619.65	1855.93	619.65	3
tr|V4S3W1|V4S3W1_9ROSI; tr|A0A2H5Q8Y1|A0A2H5Q8Y1_CITUN	Uncharacterized protein OS=Citrus clementina OX=85681 GN=CICLE_v10004854mg PE=3 SV=1; Uncharacterized protein OS=Citrus unshiu OX=55188 GN=CUMW_204250 PE=3 SV=1	99	NALEPRQKVESEAGVTEF	Cation:Na(E)@17	2024.98	1013.5	2024.98	1013.5	2
tr|V4S3W1|V4S3W1_9ROSI; tr|A0A2H5Q8Y1|A0A2H5Q8Y1_CITUN	Uncharacterized protein OS=Citrus clementina OX=85681 GN=CICLE_v10004854mg PE=3 SV=1; Uncharacterized protein OS=Citrus unshiu OX=55188 GN=CUMW_204250 PE=3 SV=1	99	NALEPRQKVESEAGVTEFWDQ		2432.29	1217.15	2432.16	1217.09	2
tr|V4S3W1|V4S3W1_9ROSI; tr|A0A2H5Q8Y1|A0A2H5Q8Y1_CITUN	Uncharacterized protein OS=Citrus clementina OX=85681 GN=CICLE_v10004854mg PE=3 SV=1; Uncharacterized protein OS=Citrus unshiu OX=55188 GN=CUMW_204250 PE=3 SV=1	99	NLNAHSIVYVTRGNGRM	Oxidation(M)@17	1916.97	480.25	1916.96	480.248	4
tr|V4S3W1|V4S3W1_9ROSI; tr|A0A2H5Q8Y1|A0A2H5Q8Y1_CITUN	Uncharacterized protein OS=Citrus clementina OX=85681 GN=CICLE_v10004854mg PE=3 SV=1; Uncharacterized protein OS=Citrus unshiu OX=55188 GN=CUMW_204250 PE=3 SV=1	99	PTGAAHWIYNNGRD		1570.73	524.584	1570.73	524.583	3
tr|V4S3W1|V4S3W1_9ROSI; tr|A0A2H5Q8Y1|A0A2H5Q8Y1_CITUN	Uncharacterized protein OS=Citrus clementina OX=85681 GN=CICLE_v10004854mg PE=3 SV=1; Uncharacterized protein OS=Citrus unshiu OX=55188 GN=CUMW_204250 PE=3 SV=1	99	PTGAAHWIYNNGRDQ		1698.79	567.271	1698.79	567.269	3
tr|V4S3W1|V4S3W1_9ROSI; tr|A0A2H5Q8Y1|A0A2H5Q8Y1_CITUN	Uncharacterized protein OS=Citrus clementina OX=85681 GN=CICLE_v10004854mg PE=3 SV=1; Uncharacterized protein OS=Citrus unshiu OX=55188 GN=CUMW_204250 PE=3 SV=1	99	QGFSQSQGGRSQGSQGSDDRRAGN		2466.09	823.037	2466.1	823.04	3
tr|V4S3W1|V4S3W1_9ROSI; tr|A0A2H5Q8Y1|A0A2H5Q8Y1_CITUN	Uncharacterized protein OS=Citrus clementina OX=85681 GN=CICLE_v10004854mg PE=3 SV=1; Uncharacterized protein OS=Citrus unshiu OX=55188 GN=CUMW_204250 PE=3 SV=1	99	QKVESEAGVTEF	Gln->pyro-Glu@N-term	1305.61	653.813	1305.61	653.812	2
tr|V4S3W1|V4S3W1_9ROSI; tr|A0A2H5Q8Y1|A0A2H5Q8Y1_CITUN	Uncharacterized protein OS=Citrus clementina OX=85681 GN=CICLE_v10004854mg PE=3 SV=1; Uncharacterized protein OS=Citrus unshiu OX=55188 GN=CUMW_204250 PE=3 SV=1	99	RDLQLSAEKGNLYPN		1716.88	859.447	1716.88	859.447	2
tr|V4S3W1|V4S3W1_9ROSI; tr|A0A2H5Q8Y1|A0A2H5Q8Y1_CITUN	Uncharacterized protein OS=Citrus clementina OX=85681 GN=CICLE_v10004854mg PE=3 SV=1; Uncharacterized protein OS=Citrus unshiu OX=55188 GN=CUMW_204250 PE=3 SV=1	99	RQKVESEAGVTEF		1478.74	740.376	1478.74	740.376	2
tr|V4S3W1|V4S3W1_9ROSI; tr|A0A2H5Q8Y1|A0A2H5Q8Y1_CITUN	Uncharacterized protein OS=Citrus clementina OX=85681 GN=CICLE_v10004854mg PE=3 SV=1; Uncharacterized protein OS=Citrus unshiu OX=55188 GN=CUMW_204250 PE=3 SV=1	99	RVLSPQRDREQEQEE		1897.93	633.65	1897.92	633.649	3
tr|V4S3W1|V4S3W1_9ROSI; tr|A0A2H5Q8Y1|A0A2H5Q8Y1_CITUN	Uncharacterized protein OS=Citrus clementina OX=85681 GN=CICLE_v10004854mg PE=3 SV=1; Uncharacterized protein OS=Citrus unshiu OX=55188 GN=CUMW_204250 PE=3 SV=1	99	RVLSPQRDREQEQEECEETPS	Trioxidation(C)@16	2592.14	865.054	2592.14	865.053	3
tr|V4S3W1|V4S3W1_9ROSI; tr|A0A2H5Q8Y1|A0A2H5Q8Y1_CITUN	Uncharacterized protein OS=Citrus clementina OX=85681 GN=CICLE_v10004854mg PE=3 SV=1; Uncharacterized protein OS=Citrus unshiu OX=55188 GN=CUMW_204250 PE=3 SV=1	99	RVLSPQRDREQEQEECEETPSYERD		3107.41	777.859	3107.39	777.854	4
tr|V4S3W1|V4S3W1_9ROSI; tr|A0A2H5Q8Y1|A0A2H5Q8Y1_CITUN	Uncharacterized protein OS=Citrus clementina OX=85681 GN=CICLE_v10004854mg PE=3 SV=1; Uncharacterized protein OS=Citrus unshiu OX=55188 GN=CUMW_204250 PE=3 SV=1	99	SAEKGNLYPNAL	Deamidated(N)@6	1276.63	639.323	1276.63	639.322	2
tr|V4S3W1|V4S3W1_9ROSI; tr|A0A2H5Q8Y1|A0A2H5Q8Y1_CITUN	Uncharacterized protein OS=Citrus clementina OX=85681 GN=CICLE_v10004854mg PE=3 SV=1; Uncharacterized protein OS=Citrus unshiu OX=55188 GN=CUMW_204250 PE=3 SV=1	99	SQSQGGRSQGSQGSDDRRAGN		2133.94	712.32	2133.95	712.324	3
tr|V4S3W1|V4S3W1_9ROSI; tr|A0A2H5Q8Y1|A0A2H5Q8Y1_CITUN	Uncharacterized protein OS=Citrus clementina OX=85681 GN=CICLE_v10004854mg PE=3 SV=1; Uncharacterized protein OS=Citrus unshiu OX=55188 GN=CUMW_204250 PE=3 SV=1	99	SQSQGGRSQGSQGSDDRRAGNL		2247.04	562.767	2247.03	562.766	4
tr|V4S3W1|V4S3W1_9ROSI; tr|A0A2H5Q8Y1|A0A2H5Q8Y1_CITUN	Uncharacterized protein OS=Citrus clementina OX=85681 GN=CICLE_v10004854mg PE=3 SV=1; Uncharacterized protein OS=Citrus unshiu OX=55188 GN=CUMW_204250 PE=3 SV=1	99	VALVDVGNSQNQLDQ		1598.79	800.403	1598.79	800.402	2
tr|V4S3W1|V4S3W1_9ROSI; tr|A0A2H5Q8Y1|A0A2H5Q8Y1_CITUN	Uncharacterized protein OS=Citrus clementina OX=85681 GN=CICLE_v10004854mg PE=3 SV=1; Uncharacterized protein OS=Citrus unshiu OX=55188 GN=CUMW_204250 PE=3 SV=1	99	VAMTSQLAGRASV	Oxidation(M)@3	1305.67	653.842	1305.67	653.843	2
tr|V4S3W1|V4S3W1_9ROSI; tr|A0A2H5Q8Y1|A0A2H5Q8Y1_CITUN	Uncharacterized protein OS=Citrus clementina OX=85681 GN=CICLE_v10004854mg PE=3 SV=1; Uncharacterized protein OS=Citrus unshiu OX=55188 GN=CUMW_204250 PE=3 SV=1	99	VAMTSQLAGRASVL	Oxidation(M)@3	1418.76	710.385	1418.76	710.385	2
tr|V4S3W1|V4S3W1_9ROSI; tr|A0A2H5Q8Y1|A0A2H5Q8Y1_CITUN	Uncharacterized protein OS=Citrus clementina OX=85681 GN=CICLE_v10004854mg PE=3 SV=1; Uncharacterized protein OS=Citrus unshiu OX=55188 GN=CUMW_204250 PE=3 SV=1	99	VDVGNSQNQLDQY		1478.67	740.34	1478.66	740.339	2
tr|V4S3W1|V4S3W1_9ROSI; tr|A0A2H5Q8Y1|A0A2H5Q8Y1_CITUN	Uncharacterized protein OS=Citrus clementina OX=85681 GN=CICLE_v10004854mg PE=3 SV=1; Uncharacterized protein OS=Citrus unshiu OX=55188 GN=CUMW_204250 PE=3 SV=1	99	YLGGNPQPQLQGF		1417.7	709.858	1417.7	709.857	2
tr|V4S3W1|V4S3W1_9ROSI; tr|A0A2H5Q8Y1|A0A2H5Q8Y1_CITUN	Uncharacterized protein OS=Citrus clementina OX=85681 GN=CICLE_v10004854mg PE=3 SV=1; Uncharacterized protein OS=Citrus unshiu OX=55188 GN=CUMW_204250 PE=3 SV=1	99	YLGGNPQPQLQGFSQ		1632.79	817.404	1632.79	817.402	2
tr|V4S3W1|V4S3W1_9ROSI; tr|A0A2H5Q8Y1|A0A2H5Q8Y1_CITUN	Uncharacterized protein OS=Citrus clementina OX=85681 GN=CICLE_v10004854mg PE=3 SV=1; Uncharacterized protein OS=Citrus unshiu OX=55188 GN=CUMW_204250 PE=3 SV=1	99	YLGGNPQPQLQGFSQSQ		1847.87	924.944	1847.88	924.947	2
tr|V4S3W1|V4S3W1_9ROSI; tr|A0A2H5Q8Y1|A0A2H5Q8Y1_CITUN	Uncharacterized protein OS=Citrus clementina OX=85681 GN=CICLE_v10004854mg PE=3 SV=1; Uncharacterized protein OS=Citrus unshiu OX=55188 GN=CUMW_204250 PE=3 SV=1	99	YLGGNPQPQLQGFSQSQG		1904.9	953.46	1904.9	953.458	2
tr|V4S3W1|V4S3W1_9ROSI; tr|A0A2H5Q8Y1|A0A2H5Q8Y1_CITUN	Uncharacterized protein OS=Citrus clementina OX=85681 GN=CICLE_v10004854mg PE=3 SV=1; Uncharacterized protein OS=Citrus unshiu OX=55188 GN=CUMW_204250 PE=3 SV=1	99	YLGGNPQPQLQGFSQSQGG		1961.93	654.983	1961.92	654.982	3
tr|V4S3W1|V4S3W1_9ROSI; tr|A0A2H5Q8Y1|A0A2H5Q8Y1_CITUN	Uncharacterized protein OS=Citrus clementina OX=85681 GN=CICLE_v10004854mg PE=3 SV=1; Uncharacterized protein OS=Citrus unshiu OX=55188 GN=CUMW_204250 PE=3 SV=1	99	YLGGNPQPQLQGFSQSQGGR		2118.03	1060.02	2118.02	1060.02	2
tr|V4S3W1|V4S3W1_9ROSI; tr|A0A2H5Q8Y1|A0A2H5Q8Y1_CITUN	Uncharacterized protein OS=Citrus clementina OX=85681 GN=CICLE_v10004854mg PE=3 SV=1; Uncharacterized protein OS=Citrus unshiu OX=55188 GN=CUMW_204250 PE=3 SV=1	99	YLGGNPQPQLQGFSQSQGGRS		2206.06	736.359	2205.06	736.026	3
tr|V4S3W1|V4S3W1_9ROSI; tr|A0A2H5Q8Y1|A0A2H5Q8Y1_CITUN	Uncharacterized protein OS=Citrus clementina OX=85681 GN=CICLE_v10004854mg PE=3 SV=1; Uncharacterized protein OS=Citrus unshiu OX=55188 GN=CUMW_204250 PE=3 SV=1	99	YLGGNPQPQLQGFSQSQGGRSQ		2333.12	1167.57	2333.11	1167.56	2
tr|V4S3W1|V4S3W1_9ROSI; tr|A0A2H5Q8Y1|A0A2H5Q8Y1_CITUN	Uncharacterized protein OS=Citrus clementina OX=85681 GN=CICLE_v10004854mg PE=3 SV=1; Uncharacterized protein OS=Citrus unshiu OX=55188 GN=CUMW_204250 PE=3 SV=1	99	YLGGNPQPQLQGFSQSQGGRSQG		2390.14	797.721	2390.14	797.719	3
tr|V4S3W1|V4S3W1_9ROSI; tr|A0A2H5Q8Y1|A0A2H5Q8Y1_CITUN	Uncharacterized protein OS=Citrus clementina OX=85681 GN=CICLE_v10004854mg PE=3 SV=1; Uncharacterized protein OS=Citrus unshiu OX=55188 GN=CUMW_204250 PE=3 SV=1	99	YLGGNPQPQLQGFSQSQGGRSQGS		2477.17	1239.59	2477.17	1239.59	2
tr|V4S3W1|V4S3W1_9ROSI; tr|A0A2H5Q8Y1|A0A2H5Q8Y1_CITUN	Uncharacterized protein OS=Citrus clementina OX=85681 GN=CICLE_v10004854mg PE=3 SV=1; Uncharacterized protein OS=Citrus unshiu OX=55188 GN=CUMW_204250 PE=3 SV=1	99	YLGGNPQPQLQGFSQSQGGRSQGSQ		2605.23	869.418	2605.23	869.416	3
tr|V4S3W1|V4S3W1_9ROSI; tr|A0A2H5Q8Y1|A0A2H5Q8Y1_CITUN	Uncharacterized protein OS=Citrus clementina OX=85681 GN=CICLE_v10004854mg PE=3 SV=1; Uncharacterized protein OS=Citrus unshiu OX=55188 GN=CUMW_204250 PE=3 SV=1	99	YLGGNPQPQLQGFSQSQGGRSQGSQG		2662.25	888.425	2662.25	888.423	3
tr|V4S3W1|V4S3W1_9ROSI; tr|A0A2H5Q8Y1|A0A2H5Q8Y1_CITUN	Uncharacterized protein OS=Citrus clementina OX=85681 GN=CICLE_v10004854mg PE=3 SV=1; Uncharacterized protein OS=Citrus unshiu OX=55188 GN=CUMW_204250 PE=3 SV=1	99	YLGGNPQPQLQGFSQSQGGRSQGSQGSD		2864.31	955.777	2864.31	955.776	3
tr|V4S3W1|V4S3W1_9ROSI; tr|A0A2H5Q8Y1|A0A2H5Q8Y1_CITUN	Uncharacterized protein OS=Citrus clementina OX=85681 GN=CICLE_v10004854mg PE=3 SV=1; Uncharacterized protein OS=Citrus unshiu OX=55188 GN=CUMW_204250 PE=3 SV=1	99	YLGGNPQPQLQGFSQSQGGRSQGSQGSDD		2979.34	994.12	2979.33	994.119	3
tr|V4S3W1|V4S3W1_9ROSI; tr|A0A2H5Q8Y1|A0A2H5Q8Y1_CITUN	Uncharacterized protein OS=Citrus clementina OX=85681 GN=CICLE_v10004854mg PE=3 SV=1; Uncharacterized protein OS=Citrus unshiu OX=55188 GN=CUMW_204250 PE=3 SV=1	99	YLGGNPQPQLQGFSQSQGGRSQGSQGSDDRRAGNL		3646.73	608.795	3646.72	608.794	6
tr|V4S3W1|V4S3W1_9ROSI; tr|A0A2H5Q8Y1|A0A2H5Q8Y1_CITUN	Uncharacterized protein OS=Citrus clementina OX=85681 GN=CICLE_v10004854mg PE=3 SV=1; Uncharacterized protein OS=Citrus unshiu OX=55188 GN=CUMW_204250 PE=3 SV=1	99	VTRGNGRMQIVAENGEN		1843.9	615.64	1843.9	615.639	3
tr|V4S3W1|V4S3W1_9ROSI; tr|A0A2H5Q8Y1|A0A2H5Q8Y1_CITUN	Uncharacterized protein OS=Citrus clementina OX=85681 GN=CICLE_v10004854mg PE=3 SV=1; Uncharacterized protein OS=Citrus unshiu OX=55188 GN=CUMW_204250 PE=3 SV=1	99	LQLSAEKGNLYPN	Deamidated(Q)@2	1446.73	724.374	1446.74	724.375	2
tr|V4S3W1|V4S3W1_9ROSI; tr|A0A2H5Q8Y1|A0A2H5Q8Y1_CITUN	Uncharacterized protein OS=Citrus clementina OX=85681 GN=CICLE_v10004854mg PE=3 SV=1; Uncharacterized protein OS=Citrus unshiu OX=55188 GN=CUMW_204250 PE=3 SV=1	99	QRPQIQRGII	Gln->pyro-Glu@N-term	1190.69	596.352	1190.69	596.352	2
tr|V4S3W1|V4S3W1_9ROSI; tr|A0A2H5Q8Y1|A0A2H5Q8Y1_CITUN	Uncharacterized protein OS=Citrus clementina OX=85681 GN=CICLE_v10004854mg PE=3 SV=1; Uncharacterized protein OS=Citrus unshiu OX=55188 GN=CUMW_204250 PE=3 SV=1	99	AVVKRAGNRGLEW	Oxidation(W)@13	1470.8	491.276	1470.81	491.276	3
tr|V4S3W1|V4S3W1_9ROSI; tr|A0A2H5Q8Y1|A0A2H5Q8Y1_CITUN	Uncharacterized protein OS=Citrus clementina OX=85681 GN=CICLE_v10004854mg PE=3 SV=1; Uncharacterized protein OS=Citrus unshiu OX=55188 GN=CUMW_204250 PE=3 SV=1	99	VVKRAGNRGLEW	Oxidation(W)@12	1399.77	467.596	1399.77	467.597	3
tr|V4S3W1|V4S3W1_9ROSI; tr|A0A2H5Q8Y1|A0A2H5Q8Y1_CITUN	Uncharacterized protein OS=Citrus clementina OX=85681 GN=CICLE_v10004854mg PE=3 SV=1; Uncharacterized protein OS=Citrus unshiu OX=55188 GN=CUMW_204250 PE=3 SV=1	99	YLGGNPQPQLQGFSQSQGGRSQGSQGSDDRRAGN	Dehydrated(D)@29	3515.62	879.911	3515.63	879.914	4
tr|V4S3W1|V4S3W1_9ROSI; tr|A0A2H5Q8Y1|A0A2H5Q8Y1_CITUN	Uncharacterized protein OS=Citrus clementina OX=85681 GN=CICLE_v10004854mg PE=3 SV=1; Uncharacterized protein OS=Citrus unshiu OX=55188 GN=CUMW_204250 PE=3 SV=1	99	NALEPRQKVESEAGVTEFWDQNNEQLQCANVAVFR	Deamidated(N)@22; Deamidated(Q)@25; Deamidated(N)@30	4021.99	1006.5	4021.88	1006.48	4
tr|V4S3W1|V4S3W1_9ROSI; tr|A0A2H5Q8Y1|A0A2H5Q8Y1_CITUN	Uncharacterized protein OS=Citrus clementina OX=85681 GN=CICLE_v10004854mg PE=3 SV=1; Uncharacterized protein OS=Citrus unshiu OX=55188 GN=CUMW_204250 PE=3 SV=1	99	NALEPRQKVESEAGVTEFWDQNNEQLQC	Oxidation(C)@28	3277.63	1093.55	3277.49	1093.51	3
tr|V4S3W1|V4S3W1_9ROSI; tr|A0A2H5Q8Y1|A0A2H5Q8Y1_CITUN	Uncharacterized protein OS=Citrus clementina OX=85681 GN=CICLE_v10004854mg PE=3 SV=1; Uncharacterized protein OS=Citrus unshiu OX=55188 GN=CUMW_204250 PE=3 SV=1	99	NALEPRQKVESEAGVTEFWDQNNEQLQCA		3335.51	1112.85	3332.54	1111.85	3
tr|V4S3W1|V4S3W1_9ROSI; tr|A0A2H5Q8Y1|A0A2H5Q8Y1_CITUN	Uncharacterized protein OS=Citrus clementina OX=85681 GN=CICLE_v10004854mg PE=3 SV=1; Uncharacterized protein OS=Citrus unshiu OX=55188 GN=CUMW_204250 PE=3 SV=1	99	NALEPRQKVESEAGVTEFWDQNNEQLQCANVAVFRHRIQQR		4838.48	1210.63	4837.39	1210.35	4
tr|V4S3W1|V4S3W1_9ROSI; tr|A0A2H5Q8Y1|A0A2H5Q8Y1_CITUN	Uncharacterized protein OS=Citrus clementina OX=85681 GN=CICLE_v10004854mg PE=3 SV=1; Uncharacterized protein OS=Citrus unshiu OX=55188 GN=CUMW_204250 PE=3 SV=1	99	ALEPRQKVESEAGVTEFWDQNNEQLQCANV	Trp->Kynurenin(W)@18; Deamidated(N)@29	3436.75	860.194	3436.58	860.153	4
tr|V4S3W1|V4S3W1_9ROSI; tr|A0A2H5Q8Y1|A0A2H5Q8Y1_CITUN	Uncharacterized protein OS=Citrus clementina OX=85681 GN=CICLE_v10004854mg PE=3 SV=1; Uncharacterized protein OS=Citrus unshiu OX=55188 GN=CUMW_204250 PE=3 SV=1	99	LQLSAEKGNL		1071.59	536.803	1071.59	536.803	2
tr|V4S3W1|V4S3W1_9ROSI; tr|A0A2H5Q8Y1|A0A2H5Q8Y1_CITUN	Uncharacterized protein OS=Citrus clementina OX=85681 GN=CICLE_v10004854mg PE=3 SV=1; Uncharacterized protein OS=Citrus unshiu OX=55188 GN=CUMW_204250 PE=3 SV=1	99	LQLSAEKGNLY		1234.66	618.336	1234.66	618.335	2
tr|V4S3W1|V4S3W1_9ROSI; tr|A0A2H5Q8Y1|A0A2H5Q8Y1_CITUN	Uncharacterized protein OS=Citrus clementina OX=85681 GN=CICLE_v10004854mg PE=3 SV=1; Uncharacterized protein OS=Citrus unshiu OX=55188 GN=CUMW_204250 PE=3 SV=1	99	TSQLAGRASVL		1101.61	551.814	1101.61	551.814	2
tr|V4SGB4|V4SGB4_9ROSI	Uncharacterized protein OS=Citrus clementina OX=85681 GN=CICLE_v10028266mg PE=4 SV=1	99	AERTLKTGDIYRIS		1621.87	811.942	1621.88	811.947	2
tr|V4SGB4|V4SGB4_9ROSI	Uncharacterized protein OS=Citrus clementina OX=85681 GN=CICLE_v10028266mg PE=4 SV=1	99	AVILPTAGVAQPDKKE		1635.92	818.969	1635.92	818.967	2
tr|V4SGB4|V4SGB4_9ROSI	Uncharacterized protein OS=Citrus clementina OX=85681 GN=CICLE_v10028266mg PE=4 SV=1	99	DSDYSPLRHSGIGV		1501.72	751.866	1501.72	751.865	2
tr|V4SGB4|V4SGB4_9ROSI	Uncharacterized protein OS=Citrus clementina OX=85681 GN=CICLE_v10028266mg PE=4 SV=1	99	EILSSQNQGPIVHLSDSHEPR		2342.16	781.729	2342.16	781.728	3
tr|V4SGB4|V4SGB4_9ROSI	Uncharacterized protein OS=Citrus clementina OX=85681 GN=CICLE_v10028266mg PE=4 SV=1	99	FVLQDSRRVVQTEAGE		1832.94	611.988	1832.94	611.987	3
tr|V4SGB4|V4SGB4_9ROSI	Uncharacterized protein OS=Citrus clementina OX=85681 GN=CICLE_v10028266mg PE=4 SV=1	99	FVLQDSRRVVQTEAGEM	Oxidation(M)@17	1979.98	660.999	1979.97	660.998	3
tr|V4SGB4|V4SGB4_9ROSI	Uncharacterized protein OS=Citrus clementina OX=85681 GN=CICLE_v10028266mg PE=4 SV=1	99	GVSEYRLRNFTDAQRE	Deamidated(N)@9	1940.94	647.986	1940.93	647.985	3
tr|V4SGB4|V4SGB4_9ROSI	Uncharacterized protein OS=Citrus clementina OX=85681 GN=CICLE_v10028266mg PE=4 SV=1	99	IAVDDSDYSPLR		1349.65	675.831	1349.65	675.83	2
tr|V4SGB4|V4SGB4_9ROSI	Uncharacterized protein OS=Citrus clementina OX=85681 GN=CICLE_v10028266mg PE=4 SV=1	99	ILSSQNQGPIVHLSD		1606.83	804.423	1606.83	804.423	2
tr|V4SGB4|V4SGB4_9ROSI	Uncharacterized protein OS=Citrus clementina OX=85681 GN=CICLE_v10028266mg PE=4 SV=1	99	ILSSQNQGPIVHLSDSHEPR	Dehydrated(D)@15	2195.1	732.707	2195.11	732.71	3
tr|V4SGB4|V4SGB4_9ROSI	Uncharacterized protein OS=Citrus clementina OX=85681 GN=CICLE_v10028266mg PE=4 SV=1	99	ILSSQNQGPIVHLSDSHEPRS		2300.16	767.726	2300.15	767.724	3
tr|V4SGB4|V4SGB4_9ROSI	Uncharacterized protein OS=Citrus clementina OX=85681 GN=CICLE_v10028266mg PE=4 SV=1	99	IRRGEAKVGNIYKDD		1732.92	434.238	1732.92	434.238	4
tr|V4SGB4|V4SGB4_9ROSI	Uncharacterized protein OS=Citrus clementina OX=85681 GN=CICLE_v10028266mg PE=4 SV=1	99	IRRGEAKVGNIYKDDL		1846.01	924.011	1846.01	924.01	2
tr|V4SGB4|V4SGB4_9ROSI	Uncharacterized protein OS=Citrus clementina OX=85681 GN=CICLE_v10028266mg PE=4 SV=1	99	IRRGEAKVGNIYKDDLAE		2046.09	683.038	2046.09	683.036	3
tr|V4SGB4|V4SGB4_9ROSI	Uncharacterized protein OS=Citrus clementina OX=85681 GN=CICLE_v10028266mg PE=4 SV=1	99	IRRGEAKVGNIYKDDLAERTLKTGD		2817.52	705.386	2817.51	705.385	4
tr|V4SGB4|V4SGB4_9ROSI	Uncharacterized protein OS=Citrus clementina OX=85681 GN=CICLE_v10028266mg PE=4 SV=1	99	KKERGTRKAPDSYNLYNRNPDF		2668.35	890.458	2668.35	890.456	3
tr|V4SGB4|V4SGB4_9ROSI	Uncharacterized protein OS=Citrus clementina OX=85681 GN=CICLE_v10028266mg PE=4 SV=1	99	KKERGTRKAPDSYNLYNRNPDFKNNYGWS		3517.73	704.553	3517.72	704.552	5
tr|V4SGB4|V4SGB4_9ROSI	Uncharacterized protein OS=Citrus clementina OX=85681 GN=CICLE_v10028266mg PE=4 SV=1	99	NKKERGTRKAPDSYNLYNRNPDF	Arg->Orn(R)@5	2740.37	914.465	2740.37	914.463	3
tr|V4SGB4|V4SGB4_9ROSI	Uncharacterized protein OS=Citrus clementina OX=85681 GN=CICLE_v10028266mg PE=4 SV=1	99	NKKERGTRKAPDSYNLYNRNPDFKNNYGWS	Arg->Orn(R)@8	3589.75	898.445	3589.75	898.444	4
tr|V4SGB4|V4SGB4_9ROSI	Uncharacterized protein OS=Citrus clementina OX=85681 GN=CICLE_v10028266mg PE=4 SV=1	99	RVVQTEAGE		987.499	494.757	987.499	494.757	2
tr|V4SGB4|V4SGB4_9ROSI	Uncharacterized protein OS=Citrus clementina OX=85681 GN=CICLE_v10028266mg PE=4 SV=1	99	RVVQTEAGEM	Oxidation(M)@10	1134.53	568.274	1134.53	568.274	2
tr|V4SGB4|V4SGB4_9ROSI	Uncharacterized protein OS=Citrus clementina OX=85681 GN=CICLE_v10028266mg PE=4 SV=1	99	RVVRSPGGRILDRQL		1721.02	431.262	1721.02	431.262	4
tr|V4SGB4|V4SGB4_9ROSI	Uncharacterized protein OS=Citrus clementina OX=85681 GN=CICLE_v10028266mg PE=4 SV=1	99	SMMAPHVNPTATEYG		1604.7	803.355	1604.7	803.355	2
tr|V4SGB4|V4SGB4_9ROSI	Uncharacterized protein OS=Citrus clementina OX=85681 GN=CICLE_v10028266mg PE=4 SV=1	99	SSQNQGPIVHLSDSHEPR		1986.95	497.745	1986.95	497.745	4
tr|V4SGB4|V4SGB4_9ROSI	Uncharacterized protein OS=Citrus clementina OX=85681 GN=CICLE_v10028266mg PE=4 SV=1	99	TAGSMMAPHVNPTATEY	Oxidation(M)@5; Oxidation(M)@6	1808.77	905.394	1808.77	905.393	2
tr|V4SGB4|V4SGB4_9ROSI	Uncharacterized protein OS=Citrus clementina OX=85681 GN=CICLE_v10028266mg PE=4 SV=1	99	TAGSMMAPHVNPTATEYG	Oxidation(M)@5; Oxidation(M)@6	1865.79	933.904	1865.79	933.904	2
tr|V4SGB4|V4SGB4_9ROSI	Uncharacterized protein OS=Citrus clementina OX=85681 GN=CICLE_v10028266mg PE=4 SV=1	99	TTSARKNRPQFLVG		1573.87	787.942	1573.87	787.942	2
tr|V4SGB4|V4SGB4_9ROSI	Uncharacterized protein OS=Citrus clementina OX=85681 GN=CICLE_v10028266mg PE=4 SV=1	99	WLREREREEEEQEREGRGRYPQGEDW		3403.57	681.721	3403.57	681.721	5
tr|V4SGB4|V4SGB4_9ROSI	Uncharacterized protein OS=Citrus clementina OX=85681 GN=CICLE_v10028266mg PE=4 SV=1	99	YIVNTGEGQRL		1248.65	625.331	1248.65	625.33	2
tr|V4SGB4|V4SGB4_9ROSI	Uncharacterized protein OS=Citrus clementina OX=85681 GN=CICLE_v10028266mg PE=4 SV=1	99	YRGDEEEDWLREREREEEEQEREGRGRYPQGED		4210.87	702.819	4210.86	702.817	6
tr|V4SGB4|V4SGB4_9ROSI	Uncharacterized protein OS=Citrus clementina OX=85681 GN=CICLE_v10028266mg PE=4 SV=1	99	YSPLRHSGIGV		1184.63	593.323	1184.63	593.322	2
tr|V4SGB4|V4SGB4_9ROSI	Uncharacterized protein OS=Citrus clementina OX=85681 GN=CICLE_v10028266mg PE=4 SV=1	99	YSPLRHSGIGVY		1347.69	674.851	1347.69	674.854	2
tr|V4SGB4|V4SGB4_9ROSI	Uncharacterized protein OS=Citrus clementina OX=85681 GN=CICLE_v10028266mg PE=4 SV=1	99	LSNAFNVSSEE	Deamidated(N)@6	1196.52	599.268	1196.52	599.267	2
tr|V4SGB4|V4SGB4_9ROSI	Uncharacterized protein OS=Citrus clementina OX=85681 GN=CICLE_v10028266mg PE=4 SV=1	99	EREREEEEQEREGRGRYPQGEDW		2948.3	738.083	2948.3	738.083	4
tr|V4SGB4|V4SGB4_9ROSI	Uncharacterized protein OS=Citrus clementina OX=85681 GN=CICLE_v10028266mg PE=4 SV=1	99	YRLRNFTDAQRE	Deamidated(N)@5; Deamidated(Q)@10	1569.76	524.26	1569.75	524.258	3
tr|V4VKP2|V4VKP2_9ROSI	Glyceraldehyde-3-phosphate dehydrogenase OS=Citrus clementina OX=85681 GN=CICLE_v10021037mg PE=3 SV=1	99	DVVSTDFVGDSR		1295.6	648.808	1295.6	648.807	2
tr|V4VKP2|V4VKP2_9ROSI	Glyceraldehyde-3-phosphate dehydrogenase OS=Citrus clementina OX=85681 GN=CICLE_v10021037mg PE=3 SV=1	99	FKYDSVHGQWKHHELK	Lys-loss@C-term	1909.92	637.649	1909.92	637.648	3
tr|V4VKP2|V4VKP2_9ROSI	Glyceraldehyde-3-phosphate dehydrogenase OS=Citrus clementina OX=85681 GN=CICLE_v10021037mg PE=3 SV=1	99	GPSSKDWRGGRAASF		1577.77	526.931	1577.77	526.931	3
tr|V4VKP2|V4VKP2_9ROSI	Glyceraldehyde-3-phosphate dehydrogenase OS=Citrus clementina OX=85681 GN=CICLE_v10021037mg PE=3 SV=1	99	GVNEHEYKPEL		1313.63	657.822	1313.63	657.82	2
tr|V4VKP2|V4VKP2_9ROSI	Glyceraldehyde-3-phosphate dehydrogenase OS=Citrus clementina OX=85681 GN=CICLE_v10021037mg PE=3 SV=1	99	GVRNPEEIPWAETGAE		1753.83	877.923	1753.83	877.921	2
tr|V4VKP2|V4VKP2_9ROSI	Glyceraldehyde-3-phosphate dehydrogenase OS=Citrus clementina OX=85681 GN=CICLE_v10021037mg PE=3 SV=1	99	KYDSVHGQWKHHELKVKDDKTLL		2803.48	935.499	2803.48	935.5	3
tr|V4VKP2|V4VKP2_9ROSI	Glyceraldehyde-3-phosphate dehydrogenase OS=Citrus clementina OX=85681 GN=CICLE_v10021037mg PE=3 SV=1	99	MTTVHSITATQKTVD		1631.83	816.92	1631.82	816.917	2
tr|V4VKP2|V4VKP2_9ROSI	Glyceraldehyde-3-phosphate dehydrogenase OS=Citrus clementina OX=85681 GN=CICLE_v10021037mg PE=3 SV=1	99	MTTVHSITATQKTVDGPSSKD		2203.09	551.779	2203.08	551.777	4
tr|V4VKP2|V4VKP2_9ROSI	Glyceraldehyde-3-phosphate dehydrogenase OS=Citrus clementina OX=85681 GN=CICLE_v10021037mg PE=3 SV=1	99	MTTVHSITATQKTVDGPSSKDWRGGRAASF	Oxidation(M)@1	3207.58	802.901	3207.57	802.901	4
tr|V4VKP2|V4VKP2_9ROSI	Glyceraldehyde-3-phosphate dehydrogenase OS=Citrus clementina OX=85681 GN=CICLE_v10021037mg PE=3 SV=1	99	SITATQKTVD		1062.55	532.283	1062.56	532.285	2
tr|V4VKP2|V4VKP2_9ROSI	Glyceraldehyde-3-phosphate dehydrogenase OS=Citrus clementina OX=85681 GN=CICLE_v10021037mg PE=3 SV=1	99	SITATQKTVDGPSSKDWRGGRAASF		2622.32	656.587	2622.31	656.586	4
tr|V4VKP2|V4VKP2_9ROSI	Glyceraldehyde-3-phosphate dehydrogenase OS=Citrus clementina OX=85681 GN=CICLE_v10021037mg PE=3 SV=1	99	SVHGQWKHHELKVKDDKTLL		2397.29	600.331	2397.29	600.33	4
tr|V4VKP2|V4VKP2_9ROSI	Glyceraldehyde-3-phosphate dehydrogenase OS=Citrus clementina OX=85681 GN=CICLE_v10021037mg PE=3 SV=1	99	TTVHSITATQKTVD		1500.79	501.272	1500.78	501.267	3
tr|V4VKP2|V4VKP2_9ROSI	Glyceraldehyde-3-phosphate dehydrogenase OS=Citrus clementina OX=85681 GN=CICLE_v10021037mg PE=3 SV=1	99	TTVHSITATQKTVDGPSSKD		2072.04	519.017	2072.04	519.017	4
tr|V4VKP2|V4VKP2_9ROSI	Glyceraldehyde-3-phosphate dehydrogenase OS=Citrus clementina OX=85681 GN=CICLE_v10021037mg PE=3 SV=1	99	TTVHSITATQKTVDGPSSKDWRGGRAASF		3060.54	511.097	3060.54	511.097	6
tr|V4VKP2|V4VKP2_9ROSI	Glyceraldehyde-3-phosphate dehydrogenase OS=Citrus clementina OX=85681 GN=CICLE_v10021037mg PE=3 SV=1	99	TVHSITATQKTVD		1399.73	467.584	1399.73	467.584	3
tr|V4VKP2|V4VKP2_9ROSI	Glyceraldehyde-3-phosphate dehydrogenase OS=Citrus clementina OX=85681 GN=CICLE_v10021037mg PE=3 SV=1	99	TVHSITATQKTVDGPSSKD		1970.99	658.005	1970.99	658.004	3
tr|V4VKP2|V4VKP2_9ROSI	Glyceraldehyde-3-phosphate dehydrogenase OS=Citrus clementina OX=85681 GN=CICLE_v10021037mg PE=3 SV=1	99	TVHSITATQKTVDGPSSKDWRGGRAASF		2959.49	740.88	2959.49	740.88	4
tr|V4VKP2|V4VKP2_9ROSI	Glyceraldehyde-3-phosphate dehydrogenase OS=Citrus clementina OX=85681 GN=CICLE_v10021037mg PE=3 SV=1	99	VGDSRSSIF		966.478	484.246	966.477	484.246	2
tr|V4VKP2|V4VKP2_9ROSI	Glyceraldehyde-3-phosphate dehydrogenase OS=Citrus clementina OX=85681 GN=CICLE_v10021037mg PE=3 SV=1	99	VVGVNEHEYKPEL	Deamidated(N)@5	1512.75	505.256	1512.75	505.256	3
tr|V4VKP2|V4VKP2_9ROSI	Glyceraldehyde-3-phosphate dehydrogenase OS=Citrus clementina OX=85681 GN=CICLE_v10021037mg PE=3 SV=1	99	YVVESTGVFTDKD		1458.69	730.351	1458.69	730.351	2
tr|V4VKP2|V4VKP2_9ROSI	Glyceraldehyde-3-phosphate dehydrogenase OS=Citrus clementina OX=85681 GN=CICLE_v10021037mg PE=3 SV=1	99	YVVESTGVFTDKDKAAA		1799.9	600.974	1799.89	600.972	3
tr|V4VKP2|V4VKP2_9ROSI	Glyceraldehyde-3-phosphate dehydrogenase OS=Citrus clementina OX=85681 GN=CICLE_v10021037mg PE=3 SV=1	99	DVVSTDFVGD		1052.47	527.24	1052.47	527.24	2
tr|V4S7U5|V4S7U5_9ROSI; tr|D7NHW9|D7NHW9_PONTR; tr|A0A2H5N126|A0A2H5N126_CITUN; tr|A0A2H5MZ44|A0A2H5MZ44_CITUN; tr|A0A067F0Y6|A0A067F0Y6_CITSI	Uncharacterized protein OS=Citrus clementina OX=85681 GN=CICLE_v10011726mg PE=3 SV=1; 2-phospho-D-glycerate hydrolase OS=Poncirus trifoliata OX=37690 GN=LOS2 PE=2 SV=1; Uncharacterized protein OS=Citrus unshiu OX=55188 GN=CUMW_006520 PE=3 SV=1; Uncharacterized protein OS=Citrus unshiu OX=55188 GN=CUMW_006530 PE=3 SV=1; Uncharacterized protein OS=Citrus sinensis OX=2711 GN=CISIN_1g043137mg PE=3 SV…	99	AIIGPALAGKD		1024.59	513.304	1024.59	513.303	2
tr|V4S7U5|V4S7U5_9ROSI; tr|D7NHW9|D7NHW9_PONTR; tr|A0A2H5N126|A0A2H5N126_CITUN; tr|A0A2H5MZ44|A0A2H5MZ44_CITUN; tr|A0A067F0Y6|A0A067F0Y6_CITSI	Uncharacterized protein OS=Citrus clementina OX=85681 GN=CICLE_v10011726mg PE=3 SV=1; 2-phospho-D-glycerate hydrolase OS=Poncirus trifoliata OX=37690 GN=LOS2 PE=2 SV=1; Uncharacterized protein OS=Citrus unshiu OX=55188 GN=CUMW_006520 PE=3 SV=1; Uncharacterized protein OS=Citrus unshiu OX=55188 GN=CUMW_006530 PE=3 SV=1; Uncharacterized protein OS=Citrus sinensis OX=2711 GN=CISIN_1g043137mg PE=3 SV…	99	ATNVGDEGGFAPNIQE		1617.73	809.87	1617.73	809.871	2
tr|V4S7U5|V4S7U5_9ROSI; tr|D7NHW9|D7NHW9_PONTR; tr|A0A2H5N126|A0A2H5N126_CITUN; tr|A0A2H5MZ44|A0A2H5MZ44_CITUN; tr|A0A067F0Y6|A0A067F0Y6_CITSI	Uncharacterized protein OS=Citrus clementina OX=85681 GN=CICLE_v10011726mg PE=3 SV=1; 2-phospho-D-glycerate hydrolase OS=Poncirus trifoliata OX=37690 GN=LOS2 PE=2 SV=1; Uncharacterized protein OS=Citrus unshiu OX=55188 GN=CUMW_006520 PE=3 SV=1; Uncharacterized protein OS=Citrus unshiu OX=55188 GN=CUMW_006530 PE=3 SV=1; Uncharacterized protein OS=Citrus sinensis OX=2711 GN=CISIN_1g043137mg PE=3 SV…	99	AVKARQIFDSRGNPTVEVD		2101.09	701.372	2101.09	701.371	3
tr|V4S7U5|V4S7U5_9ROSI; tr|D7NHW9|D7NHW9_PONTR; tr|A0A2H5N126|A0A2H5N126_CITUN; tr|A0A2H5MZ44|A0A2H5MZ44_CITUN; tr|A0A067F0Y6|A0A067F0Y6_CITSI	Uncharacterized protein OS=Citrus clementina OX=85681 GN=CICLE_v10011726mg PE=3 SV=1; 2-phospho-D-glycerate hydrolase OS=Poncirus trifoliata OX=37690 GN=LOS2 PE=2 SV=1; Uncharacterized protein OS=Citrus unshiu OX=55188 GN=CUMW_006520 PE=3 SV=1; Uncharacterized protein OS=Citrus unshiu OX=55188 GN=CUMW_006530 PE=3 SV=1; Uncharacterized protein OS=Citrus sinensis OX=2711 GN=CISIN_1g043137mg PE=3 SV…	99	DVTTSDGHVARAAVPSGASTGIY		2231.08	744.701	2231.08	744.701	3
tr|V4S7U5|V4S7U5_9ROSI; tr|D7NHW9|D7NHW9_PONTR; tr|A0A2H5N126|A0A2H5N126_CITUN; tr|A0A2H5MZ44|A0A2H5MZ44_CITUN; tr|A0A067F0Y6|A0A067F0Y6_CITSI	Uncharacterized protein OS=Citrus clementina OX=85681 GN=CICLE_v10011726mg PE=3 SV=1; 2-phospho-D-glycerate hydrolase OS=Poncirus trifoliata OX=37690 GN=LOS2 PE=2 SV=1; Uncharacterized protein OS=Citrus unshiu OX=55188 GN=CUMW_006520 PE=3 SV=1; Uncharacterized protein OS=Citrus unshiu OX=55188 GN=CUMW_006530 PE=3 SV=1; Uncharacterized protein OS=Citrus sinensis OX=2711 GN=CISIN_1g043137mg PE=3 SV…	99	ELRDGGSDYLGKGVSKAVSNVN		2264.15	755.722	2264.14	755.721	3
tr|V4S7U5|V4S7U5_9ROSI; tr|D7NHW9|D7NHW9_PONTR; tr|A0A2H5N126|A0A2H5N126_CITUN; tr|A0A2H5MZ44|A0A2H5MZ44_CITUN; tr|A0A067F0Y6|A0A067F0Y6_CITSI	Uncharacterized protein OS=Citrus clementina OX=85681 GN=CICLE_v10011726mg PE=3 SV=1; 2-phospho-D-glycerate hydrolase OS=Poncirus trifoliata OX=37690 GN=LOS2 PE=2 SV=1; Uncharacterized protein OS=Citrus unshiu OX=55188 GN=CUMW_006520 PE=3 SV=1; Uncharacterized protein OS=Citrus unshiu OX=55188 GN=CUMW_006530 PE=3 SV=1; Uncharacterized protein OS=Citrus sinensis OX=2711 GN=CISIN_1g043137mg PE=3 SV…	99	GAKFRAPVEPY		1233.65	617.833	1233.65	617.833	2
tr|V4S7U5|V4S7U5_9ROSI; tr|D7NHW9|D7NHW9_PONTR; tr|A0A2H5N126|A0A2H5N126_CITUN; tr|A0A2H5MZ44|A0A2H5MZ44_CITUN; tr|A0A067F0Y6|A0A067F0Y6_CITSI	Uncharacterized protein OS=Citrus clementina OX=85681 GN=CICLE_v10011726mg PE=3 SV=1; 2-phospho-D-glycerate hydrolase OS=Poncirus trifoliata OX=37690 GN=LOS2 PE=2 SV=1; Uncharacterized protein OS=Citrus unshiu OX=55188 GN=CUMW_006520 PE=3 SV=1; Uncharacterized protein OS=Citrus unshiu OX=55188 GN=CUMW_006530 PE=3 SV=1; Uncharacterized protein OS=Citrus sinensis OX=2711 GN=CISIN_1g043137mg PE=3 SV…	99	IAKAGYTGKVVIGMD		1521.82	508.28	1521.82	508.281	3
tr|V4S7U5|V4S7U5_9ROSI; tr|D7NHW9|D7NHW9_PONTR; tr|A0A2H5N126|A0A2H5N126_CITUN; tr|A0A2H5MZ44|A0A2H5MZ44_CITUN; tr|A0A067F0Y6|A0A067F0Y6_CITSI	Uncharacterized protein OS=Citrus clementina OX=85681 GN=CICLE_v10011726mg PE=3 SV=1; 2-phospho-D-glycerate hydrolase OS=Poncirus trifoliata OX=37690 GN=LOS2 PE=2 SV=1; Uncharacterized protein OS=Citrus unshiu OX=55188 GN=CUMW_006520 PE=3 SV=1; Uncharacterized protein OS=Citrus unshiu OX=55188 GN=CUMW_006530 PE=3 SV=1; Uncharacterized protein OS=Citrus sinensis OX=2711 GN=CISIN_1g043137mg PE=3 SV…	99	KEENNDGSQKISGDALKDL		2060	1031.01	2060	1031.01	2
tr|V4S7U5|V4S7U5_9ROSI; tr|D7NHW9|D7NHW9_PONTR; tr|A0A2H5N126|A0A2H5N126_CITUN; tr|A0A2H5MZ44|A0A2H5MZ44_CITUN; tr|A0A067F0Y6|A0A067F0Y6_CITSI	Uncharacterized protein OS=Citrus clementina OX=85681 GN=CICLE_v10011726mg PE=3 SV=1; 2-phospho-D-glycerate hydrolase OS=Poncirus trifoliata OX=37690 GN=LOS2 PE=2 SV=1; Uncharacterized protein OS=Citrus unshiu OX=55188 GN=CUMW_006520 PE=3 SV=1; Uncharacterized protein OS=Citrus unshiu OX=55188 GN=CUMW_006530 PE=3 SV=1; Uncharacterized protein OS=Citrus sinensis OX=2711 GN=CISIN_1g043137mg PE=3 SV…	99	KVNQIGSVTESIE		1402.73	702.373	1402.73	702.372	2
tr|V4S7U5|V4S7U5_9ROSI; tr|D7NHW9|D7NHW9_PONTR; tr|A0A2H5N126|A0A2H5N126_CITUN; tr|A0A2H5MZ44|A0A2H5MZ44_CITUN; tr|A0A067F0Y6|A0A067F0Y6_CITSI	Uncharacterized protein OS=Citrus clementina OX=85681 GN=CICLE_v10011726mg PE=3 SV=1; 2-phospho-D-glycerate hydrolase OS=Poncirus trifoliata OX=37690 GN=LOS2 PE=2 SV=1; Uncharacterized protein OS=Citrus unshiu OX=55188 GN=CUMW_006520 PE=3 SV=1; Uncharacterized protein OS=Citrus unshiu OX=55188 GN=CUMW_006530 PE=3 SV=1; Uncharacterized protein OS=Citrus sinensis OX=2711 GN=CISIN_1g043137mg PE=3 SV…	99	KVNQIGSVTESIEA		1473.77	737.891	1473.77	737.891	2
tr|V4S7U5|V4S7U5_9ROSI; tr|D7NHW9|D7NHW9_PONTR; tr|A0A2H5N126|A0A2H5N126_CITUN; tr|A0A2H5MZ44|A0A2H5MZ44_CITUN; tr|A0A067F0Y6|A0A067F0Y6_CITSI	Uncharacterized protein OS=Citrus clementina OX=85681 GN=CICLE_v10011726mg PE=3 SV=1; 2-phospho-D-glycerate hydrolase OS=Poncirus trifoliata OX=37690 GN=LOS2 PE=2 SV=1; Uncharacterized protein OS=Citrus unshiu OX=55188 GN=CUMW_006520 PE=3 SV=1; Uncharacterized protein OS=Citrus unshiu OX=55188 GN=CUMW_006530 PE=3 SV=1; Uncharacterized protein OS=Citrus sinensis OX=2711 GN=CISIN_1g043137mg PE=3 SV…	99	NVINGGSHAGNKLAMQEF	Oxidation(M)@15	1901.91	951.96	1901.91	951.96	2
tr|V4S7U5|V4S7U5_9ROSI; tr|D7NHW9|D7NHW9_PONTR; tr|A0A2H5N126|A0A2H5N126_CITUN; tr|A0A2H5MZ44|A0A2H5MZ44_CITUN; tr|A0A067F0Y6|A0A067F0Y6_CITSI	Uncharacterized protein OS=Citrus clementina OX=85681 GN=CICLE_v10011726mg PE=3 SV=1; 2-phospho-D-glycerate hydrolase OS=Poncirus trifoliata OX=37690 GN=LOS2 PE=2 SV=1; Uncharacterized protein OS=Citrus unshiu OX=55188 GN=CUMW_006520 PE=3 SV=1; Uncharacterized protein OS=Citrus unshiu OX=55188 GN=CUMW_006530 PE=3 SV=1; Uncharacterized protein OS=Citrus sinensis OX=2711 GN=CISIN_1g043137mg PE=3 SV…	99	VDVTTSDGHVARAAVPSGASTGIY		2330.15	1166.08	2330.15	1166.08	2
tr|V4S7U5|V4S7U5_9ROSI; tr|D7NHW9|D7NHW9_PONTR; tr|A0A2H5N126|A0A2H5N126_CITUN; tr|A0A2H5MZ44|A0A2H5MZ44_CITUN; tr|A0A067F0Y6|A0A067F0Y6_CITSI	Uncharacterized protein OS=Citrus clementina OX=85681 GN=CICLE_v10011726mg PE=3 SV=1; 2-phospho-D-glycerate hydrolase OS=Poncirus trifoliata OX=37690 GN=LOS2 PE=2 SV=1; Uncharacterized protein OS=Citrus unshiu OX=55188 GN=CUMW_006520 PE=3 SV=1; Uncharacterized protein OS=Citrus unshiu OX=55188 GN=CUMW_006530 PE=3 SV=1; Uncharacterized protein OS=Citrus sinensis OX=2711 GN=CISIN_1g043137mg PE=3 SV…	99	YAGAKFRAPVEPY		1467.75	734.884	1467.75	734.883	2
tr|V4S7U5|V4S7U5_9ROSI; tr|D7NHW9|D7NHW9_PONTR; tr|A0A2H5N126|A0A2H5N126_CITUN; tr|A0A2H5MZ44|A0A2H5MZ44_CITUN; tr|A0A067F0Y6|A0A067F0Y6_CITSI	Uncharacterized protein OS=Citrus clementina OX=85681 GN=CICLE_v10011726mg PE=3 SV=1; 2-phospho-D-glycerate hydrolase OS=Poncirus trifoliata OX=37690 GN=LOS2 PE=2 SV=1; Uncharacterized protein OS=Citrus unshiu OX=55188 GN=CUMW_006520 PE=3 SV=1; Uncharacterized protein OS=Citrus unshiu OX=55188 GN=CUMW_006530 PE=3 SV=1; Uncharacterized protein OS=Citrus sinensis OX=2711 GN=CISIN_1g043137mg PE=3 SV…	99	VAASEFYGSDKTYDLN		1778.8	890.406	1778.8	890.407	2
tr|V4S7U5|V4S7U5_9ROSI; tr|D7NHW9|D7NHW9_PONTR; tr|A0A2H5N126|A0A2H5N126_CITUN; tr|A0A2H5MZ44|A0A2H5MZ44_CITUN; tr|A0A067F0Y6|A0A067F0Y6_CITSI	Uncharacterized protein OS=Citrus clementina OX=85681 GN=CICLE_v10011726mg PE=3 SV=1; 2-phospho-D-glycerate hydrolase OS=Poncirus trifoliata OX=37690 GN=LOS2 PE=2 SV=1; Uncharacterized protein OS=Citrus unshiu OX=55188 GN=CUMW_006520 PE=3 SV=1; Uncharacterized protein OS=Citrus unshiu OX=55188 GN=CUMW_006530 PE=3 SV=1; Uncharacterized protein OS=Citrus sinensis OX=2711 GN=CISIN_1g043137mg PE=3 SV…	99	ELRDGGSDYLGKGVSKAVSNVNA	Amidated@C-term	2334.16	779.062	2334.19	779.072	3
tr|V4SWU9|V4SWU9_9ROSI; tr|A0A2H5MZP0|A0A2H5MZP0_CITUN; tr|A0A067F4J3|A0A067F4J3_CITSI	Fructose-bisphosphate aldolase OS=Citrus clementina OX=85681 GN=CICLE_v10012049mg PE=3 SV=1; Fructose-bisphosphate aldolase OS=Citrus unshiu OX=55188 GN=CUMW_006400 PE=3 SV=1; Fructose-bisphosphate aldolase OS=Citrus sinensis OX=2711 GN=CISIN_1g018326mg PE=3 SV=1	99	AINENANGLARYA		1375.69	688.85	1375.68	688.849	2
tr|V4SWU9|V4SWU9_9ROSI; tr|A0A2H5MZP0|A0A2H5MZP0_CITUN; tr|A0A067F4J3|A0A067F4J3_CITSI	Fructose-bisphosphate aldolase OS=Citrus clementina OX=85681 GN=CICLE_v10012049mg PE=3 SV=1; Fructose-bisphosphate aldolase OS=Citrus unshiu OX=55188 GN=CUMW_006400 PE=3 SV=1; Fructose-bisphosphate aldolase OS=Citrus sinensis OX=2711 GN=CISIN_1g018326mg PE=3 SV=1	99	GTYKGDAQLGEGAAESL		1665.79	833.901	1665.78	833.9	2
tr|V4SWU9|V4SWU9_9ROSI; tr|A0A2H5MZP0|A0A2H5MZP0_CITUN; tr|A0A067F4J3|A0A067F4J3_CITSI	Fructose-bisphosphate aldolase OS=Citrus clementina OX=85681 GN=CICLE_v10012049mg PE=3 SV=1; Fructose-bisphosphate aldolase OS=Citrus unshiu OX=55188 GN=CUMW_006400 PE=3 SV=1; Fructose-bisphosphate aldolase OS=Citrus sinensis OX=2711 GN=CISIN_1g018326mg PE=3 SV=1	99	IGTPGKGILAADE		1240.63	621.323	1240.67	621.34	2
tr|V4SWU9|V4SWU9_9ROSI; tr|A0A2H5MZP0|A0A2H5MZP0_CITUN; tr|A0A067F4J3|A0A067F4J3_CITSI	Fructose-bisphosphate aldolase OS=Citrus clementina OX=85681 GN=CICLE_v10012049mg PE=3 SV=1; Fructose-bisphosphate aldolase OS=Citrus unshiu OX=55188 GN=CUMW_006400 PE=3 SV=1; Fructose-bisphosphate aldolase OS=Citrus sinensis OX=2711 GN=CISIN_1g018326mg PE=3 SV=1	99	KAWAGKEENVQKAQAAF		1874.97	625.996	1874.96	625.995	3
tr|V4SWU9|V4SWU9_9ROSI; tr|A0A2H5MZP0|A0A2H5MZP0_CITUN; tr|A0A067F4J3|A0A067F4J3_CITSI	Fructose-bisphosphate aldolase OS=Citrus clementina OX=85681 GN=CICLE_v10012049mg PE=3 SV=1; Fructose-bisphosphate aldolase OS=Citrus unshiu OX=55188 GN=CUMW_006400 PE=3 SV=1; Fructose-bisphosphate aldolase OS=Citrus sinensis OX=2711 GN=CISIN_1g018326mg PE=3 SV=1	99	KEGGVLPGIKVDKGTVE		1724.97	863.49	1724.97	863.491	2
tr|V4SWU9|V4SWU9_9ROSI; tr|A0A2H5MZP0|A0A2H5MZP0_CITUN; tr|A0A067F4J3|A0A067F4J3_CITSI	Fructose-bisphosphate aldolase OS=Citrus clementina OX=85681 GN=CICLE_v10012049mg PE=3 SV=1; Fructose-bisphosphate aldolase OS=Citrus unshiu OX=55188 GN=CUMW_006400 PE=3 SV=1; Fructose-bisphosphate aldolase OS=Citrus sinensis OX=2711 GN=CISIN_1g018326mg PE=3 SV=1	99	LKAWAGKEENVQKAQAAF		1988.04	995.029	1988.05	995.031	2
tr|V4SWU9|V4SWU9_9ROSI; tr|A0A2H5MZP0|A0A2H5MZP0_CITUN; tr|A0A067F4J3|A0A067F4J3_CITSI	Fructose-bisphosphate aldolase OS=Citrus clementina OX=85681 GN=CICLE_v10012049mg PE=3 SV=1; Fructose-bisphosphate aldolase OS=Citrus unshiu OX=55188 GN=CUMW_006400 PE=3 SV=1; Fructose-bisphosphate aldolase OS=Citrus sinensis OX=2711 GN=CISIN_1g018326mg PE=3 SV=1	99	LKIGPNEPSQL		1194.66	598.339	1194.66	598.338	2
tr|V4SWU9|V4SWU9_9ROSI; tr|A0A2H5MZP0|A0A2H5MZP0_CITUN; tr|A0A067F4J3|A0A067F4J3_CITSI	Fructose-bisphosphate aldolase OS=Citrus clementina OX=85681 GN=CICLE_v10012049mg PE=3 SV=1; Fructose-bisphosphate aldolase OS=Citrus unshiu OX=55188 GN=CUMW_006400 PE=3 SV=1; Fructose-bisphosphate aldolase OS=Citrus sinensis OX=2711 GN=CISIN_1g018326mg PE=3 SV=1	99	SFGRALQQSTLKA		1405.77	469.596	1405.77	469.597	3
tr|V4SWU9|V4SWU9_9ROSI; tr|A0A2H5MZP0|A0A2H5MZP0_CITUN; tr|A0A067F4J3|A0A067F4J3_CITSI	Fructose-bisphosphate aldolase OS=Citrus clementina OX=85681 GN=CICLE_v10012049mg PE=3 SV=1; Fructose-bisphosphate aldolase OS=Citrus unshiu OX=55188 GN=CUMW_006400 PE=3 SV=1; Fructose-bisphosphate aldolase OS=Citrus sinensis OX=2711 GN=CISIN_1g018326mg PE=3 SV=1	99	WAGKEENVQKAQAAF		1675.84	838.925	1675.83	838.923	2
tr|V4SWU9|V4SWU9_9ROSI; tr|A0A2H5MZP0|A0A2H5MZP0_CITUN; tr|A0A067F4J3|A0A067F4J3_CITSI	Fructose-bisphosphate aldolase OS=Citrus clementina OX=85681 GN=CICLE_v10012049mg PE=3 SV=1; Fructose-bisphosphate aldolase OS=Citrus unshiu OX=55188 GN=CUMW_006400 PE=3 SV=1; Fructose-bisphosphate aldolase OS=Citrus sinensis OX=2711 GN=CISIN_1g018326mg PE=3 SV=1	99	YKALNDHHVLLEG		1507.78	754.896	1507.78	754.896	2
tr|V4SWU9|V4SWU9_9ROSI; tr|A0A2H5MZP0|A0A2H5MZP0_CITUN; tr|A0A067F4J3|A0A067F4J3_CITSI	Fructose-bisphosphate aldolase OS=Citrus clementina OX=85681 GN=CICLE_v10012049mg PE=3 SV=1; Fructose-bisphosphate aldolase OS=Citrus unshiu OX=55188 GN=CUMW_006400 PE=3 SV=1; Fructose-bisphosphate aldolase OS=Citrus sinensis OX=2711 GN=CISIN_1g018326mg PE=3 SV=1	99	YKGDAQLGEGAAESL		1507.72	754.866	1507.72	754.865	2
tr|V4SWU9|V4SWU9_9ROSI; tr|A0A2H5MZP0|A0A2H5MZP0_CITUN; tr|A0A067F4J3|A0A067F4J3_CITSI	Fructose-bisphosphate aldolase OS=Citrus clementina OX=85681 GN=CICLE_v10012049mg PE=3 SV=1; Fructose-bisphosphate aldolase OS=Citrus unshiu OX=55188 GN=CUMW_006400 PE=3 SV=1; Fructose-bisphosphate aldolase OS=Citrus sinensis OX=2711 GN=CISIN_1g018326mg PE=3 SV=1	99	YQKTAAGKPFVDV		1422.75	712.382	1422.75	712.383	2
tr|V4SWU9|V4SWU9_9ROSI; tr|A0A2H5MZP0|A0A2H5MZP0_CITUN; tr|A0A067F4J3|A0A067F4J3_CITSI	Fructose-bisphosphate aldolase OS=Citrus clementina OX=85681 GN=CICLE_v10012049mg PE=3 SV=1; Fructose-bisphosphate aldolase OS=Citrus unshiu OX=55188 GN=CUMW_006400 PE=3 SV=1; Fructose-bisphosphate aldolase OS=Citrus sinensis OX=2711 GN=CISIN_1g018326mg PE=3 SV=1	99	IGTPGKGILAA		996.597	499.306	996.597	499.306	2
tr|V4SWU9|V4SWU9_9ROSI; tr|A0A2H5MZP0|A0A2H5MZP0_CITUN; tr|A0A067F4J3|A0A067F4J3_CITSI	Fructose-bisphosphate aldolase OS=Citrus clementina OX=85681 GN=CICLE_v10012049mg PE=3 SV=1; Fructose-bisphosphate aldolase OS=Citrus unshiu OX=55188 GN=CUMW_006400 PE=3 SV=1; Fructose-bisphosphate aldolase OS=Citrus sinensis OX=2711 GN=CISIN_1g018326mg PE=3 SV=1	99	HTVRALQRTMPAAV		1549.85	775.933	1549.85	775.933	2
tr|V4TVM6|V4TVM6_9ROSI; tr|A0A2H5PUB9|A0A2H5PUB9_CITUN; tr|A0A067EHH8|A0A067EHH8_CITSI	Uncharacterized protein OS=Citrus clementina OX=85681 GN=CICLE_v10018766mg PE=3 SV=1; Uncharacterized protein OS=Citrus unshiu OX=55188 GN=CUMW_167960 PE=3 SV=1; Uncharacterized protein OS=Citrus sinensis OX=2711 GN=CISIN_1g046258mg PE=3 SV=1	99	AAIGQLEGNQSDENL		1557.73	779.873	1557.73	779.871	2
tr|V4TVM6|V4TVM6_9ROSI; tr|A0A2H5PUB9|A0A2H5PUB9_CITUN; tr|A0A067EHH8|A0A067EHH8_CITSI	Uncharacterized protein OS=Citrus clementina OX=85681 GN=CICLE_v10018766mg PE=3 SV=1; Uncharacterized protein OS=Citrus unshiu OX=55188 GN=CUMW_167960 PE=3 SV=1; Uncharacterized protein OS=Citrus sinensis OX=2711 GN=CISIN_1g046258mg PE=3 SV=1	99	ARAADLRYGAIQEVE		1660.86	831.435	1660.85	831.434	2
tr|V4TVM6|V4TVM6_9ROSI; tr|A0A2H5PUB9|A0A2H5PUB9_CITUN; tr|A0A067EHH8|A0A067EHH8_CITSI	Uncharacterized protein OS=Citrus clementina OX=85681 GN=CICLE_v10018766mg PE=3 SV=1; Uncharacterized protein OS=Citrus unshiu OX=55188 GN=CUMW_167960 PE=3 SV=1; Uncharacterized protein OS=Citrus sinensis OX=2711 GN=CISIN_1g046258mg PE=3 SV=1	99	IGAPPGYVGHEEGGQLTE		1809.86	905.936	1809.85	905.934	2
tr|V4TVM6|V4TVM6_9ROSI; tr|A0A2H5PUB9|A0A2H5PUB9_CITUN; tr|A0A067EHH8|A0A067EHH8_CITSI	Uncharacterized protein OS=Citrus clementina OX=85681 GN=CICLE_v10018766mg PE=3 SV=1; Uncharacterized protein OS=Citrus unshiu OX=55188 GN=CUMW_167960 PE=3 SV=1; Uncharacterized protein OS=Citrus sinensis OX=2711 GN=CISIN_1g046258mg PE=3 SV=1	99	IGAPPGYVGHEEGGQLTEA		1880.89	941.453	1880.89	941.453	2
tr|V4TVM6|V4TVM6_9ROSI; tr|A0A2H5PUB9|A0A2H5PUB9_CITUN; tr|A0A067EHH8|A0A067EHH8_CITSI	Uncharacterized protein OS=Citrus clementina OX=85681 GN=CICLE_v10018766mg PE=3 SV=1; Uncharacterized protein OS=Citrus unshiu OX=55188 GN=CUMW_167960 PE=3 SV=1; Uncharacterized protein OS=Citrus sinensis OX=2711 GN=CISIN_1g046258mg PE=3 SV=1	99	KEVEEAEGKVIL		1342.73	672.372	1342.73	672.374	2
tr|V4TVM6|V4TVM6_9ROSI; tr|A0A2H5PUB9|A0A2H5PUB9_CITUN; tr|A0A067EHH8|A0A067EHH8_CITSI	Uncharacterized protein OS=Citrus clementina OX=85681 GN=CICLE_v10018766mg PE=3 SV=1; Uncharacterized protein OS=Citrus unshiu OX=55188 GN=CUMW_167960 PE=3 SV=1; Uncharacterized protein OS=Citrus sinensis OX=2711 GN=CISIN_1g046258mg PE=3 SV=1	99	LVEQAGKLDPVIGRDEE		1866.97	623.332	1866.97	623.33	3
tr|V4TVM6|V4TVM6_9ROSI; tr|A0A2H5PUB9|A0A2H5PUB9_CITUN; tr|A0A067EHH8|A0A067EHH8_CITSI	Uncharacterized protein OS=Citrus clementina OX=85681 GN=CICLE_v10018766mg PE=3 SV=1; Uncharacterized protein OS=Citrus unshiu OX=55188 GN=CUMW_167960 PE=3 SV=1; Uncharacterized protein OS=Citrus sinensis OX=2711 GN=CISIN_1g046258mg PE=3 SV=1	99	MLTETVGPDQIAE		1402.67	702.341	1402.67	702.34	2
tr|V4TVM6|V4TVM6_9ROSI; tr|A0A2H5PUB9|A0A2H5PUB9_CITUN; tr|A0A067EHH8|A0A067EHH8_CITSI	Uncharacterized protein OS=Citrus clementina OX=85681 GN=CICLE_v10018766mg PE=3 SV=1; Uncharacterized protein OS=Citrus unshiu OX=55188 GN=CUMW_167960 PE=3 SV=1; Uncharacterized protein OS=Citrus sinensis OX=2711 GN=CISIN_1g046258mg PE=3 SV=1	99	RGLKEKYEGHHGVRIQDRALVVA		2630.45	658.621	2630.45	658.62	4
tr|V4TVM6|V4TVM6_9ROSI; tr|A0A2H5PUB9|A0A2H5PUB9_CITUN; tr|A0A067EHH8|A0A067EHH8_CITSI	Uncharacterized protein OS=Citrus clementina OX=85681 GN=CICLE_v10018766mg PE=3 SV=1; Uncharacterized protein OS=Citrus unshiu OX=55188 GN=CUMW_167960 PE=3 SV=1; Uncharacterized protein OS=Citrus sinensis OX=2711 GN=CISIN_1g046258mg PE=3 SV=1	99	RVQKNGGFVDAATGRKSDVL		2117.14	706.719	2117.13	706.719	3
tr|V4TVM6|V4TVM6_9ROSI; tr|A0A2H5PUB9|A0A2H5PUB9_CITUN; tr|A0A067EHH8|A0A067EHH8_CITSI	Uncharacterized protein OS=Citrus clementina OX=85681 GN=CICLE_v10018766mg PE=3 SV=1; Uncharacterized protein OS=Citrus unshiu OX=55188 GN=CUMW_167960 PE=3 SV=1; Uncharacterized protein OS=Citrus sinensis OX=2711 GN=CISIN_1g046258mg PE=3 SV=1	99	SVLRSRAGLGRPQQPTGSF		2013.09	672.036	2013.09	672.036	3
tr|V4SJC8|V4SJC8_9ROSI	Uncharacterized protein (Fragment) OS=Citrus clementina OX=85681 GN=CICLE_v10027019mg PE=4 SV=1	99	DRKVLQSAFKVSE		1505.82	753.918	1505.82	753.917	2
tr|V4SJC8|V4SJC8_9ROSI	Uncharacterized protein (Fragment) OS=Citrus clementina OX=85681 GN=CICLE_v10027019mg PE=4 SV=1	99	DRKVLQSAFKVSED		1620.85	811.431	1620.85	811.431	2
tr|V4SJC8|V4SJC8_9ROSI	Uncharacterized protein (Fragment) OS=Citrus clementina OX=85681 GN=CICLE_v10027019mg PE=4 SV=1	99	LIETEYGRISA		1250.65	626.334	1250.65	626.333	2
tr|V4SJC8|V4SJC8_9ROSI	Uncharacterized protein (Fragment) OS=Citrus clementina OX=85681 GN=CICLE_v10027019mg PE=4 SV=1	99	PALLHADM	Oxidation(M)@8	882.426	442.22	882.427	442.221	2
tr|V4SJC8|V4SJC8_9ROSI	Uncharacterized protein (Fragment) OS=Citrus clementina OX=85681 GN=CICLE_v10027019mg PE=4 SV=1	99	STSTRTNYPQF		1300.61	651.311	1300.6	651.31	2
tr|V4SJC8|V4SJC8_9ROSI	Uncharacterized protein (Fragment) OS=Citrus clementina OX=85681 GN=CICLE_v10027019mg PE=4 SV=1	99	YDVKAGPVRPMVKRDERRSLIETE		2843.51	569.71	2843.51	569.709	5
tr|V4SJC8|V4SJC8_9ROSI	Uncharacterized protein (Fragment) OS=Citrus clementina OX=85681 GN=CICLE_v10027019mg PE=4 SV=1	99	YVHTGRGRLSWADED		1760.83	587.949	1760.82	587.948	3
tr|V4SJC8|V4SJC8_9ROSI	Uncharacterized protein (Fragment) OS=Citrus clementina OX=85681 GN=CICLE_v10027019mg PE=4 SV=1	99	YVHTGRGRLSWADEDA		1831.86	916.938	1831.86	916.937	2
tr|A0A067GYG4|A0A067GYG4_CITSI	Uncharacterized protein OS=Citrus sinensis OX=2711 GN=CISIN_1g004971mg PE=4 SV=1	99	ASDRDNPGSGSFEMY		1631.66	816.835	1631.65	816.833	2
tr|A0A067GYG4|A0A067GYG4_CITSI	Uncharacterized protein OS=Citrus sinensis OX=2711 GN=CISIN_1g004971mg PE=4 SV=1	99	AVVYTSGGPEFASE		1412.64	707.328	1412.65	707.33	2
tr|A0A067GYG4|A0A067GYG4_CITSI	Uncharacterized protein OS=Citrus sinensis OX=2711 GN=CISIN_1g004971mg PE=4 SV=1	99	AVVYTSGGPEFASESSE		1715.75	858.884	1715.75	858.884	2
tr|A0A067GYG4|A0A067GYG4_CITSI	Uncharacterized protein OS=Citrus sinensis OX=2711 GN=CISIN_1g004971mg PE=4 SV=1	99	IAFASDRDNPGSGSF		1539.7	770.855	1539.7	770.855	2
tr|A0A067GYG4|A0A067GYG4_CITSI	Uncharacterized protein OS=Citrus sinensis OX=2711 GN=CISIN_1g004971mg PE=4 SV=1	99	IAFASDRDNPGSGSFE		1668.74	835.377	1668.74	835.376	2
tr|A0A067GYG4|A0A067GYG4_CITSI	Uncharacterized protein OS=Citrus sinensis OX=2711 GN=CISIN_1g004971mg PE=4 SV=1	99	IAFASDRDNPGSGSFEM	Oxidation(M)@17	1815.78	908.895	1815.77	908.894	2
tr|A0A067GYG4|A0A067GYG4_CITSI	Uncharacterized protein OS=Citrus sinensis OX=2711 GN=CISIN_1g004971mg PE=4 SV=1	99	IAVATRRPTSSYRHIEL		1969.09	657.369	1969.09	657.369	3
tr|A0A067GYG4|A0A067GYG4_CITSI	Uncharacterized protein OS=Citrus sinensis OX=2711 GN=CISIN_1g004971mg PE=4 SV=1	99	IYVTERNGTSNIYYDA	Deamidated(N)@7	1878.86	940.44	1878.86	940.439	2
tr|A0A067GYG4|A0A067GYG4_CITSI	Uncharacterized protein OS=Citrus sinensis OX=2711 GN=CISIN_1g004971mg PE=4 SV=1	99	YTLPISDRPTTANE		1576.77	789.394	1576.77	789.394	2
tr|V4SJT5|V4SJT5_9ROSI; tr|A0A067EJK1|A0A067EJK1_CITSI	Uncharacterized protein OS=Citrus clementina OX=85681 GN=CICLE_v10025114mg PE=3 SV=1; Uncharacterized protein OS=Citrus sinensis OX=2711 GN=CISIN_1g043296mg PE=3 SV=1	99	AAILSGEGDQKVQDL		1542.79	772.402	1542.79	772.402	2
tr|V4SJT5|V4SJT5_9ROSI; tr|A0A067EJK1|A0A067EJK1_CITSI	Uncharacterized protein OS=Citrus clementina OX=85681 GN=CICLE_v10025114mg PE=3 SV=1; Uncharacterized protein OS=Citrus sinensis OX=2711 GN=CISIN_1g043296mg PE=3 SV=1	99	AILSGEGDQKVQDL		1471.75	736.884	1471.75	736.883	2
tr|V4SJT5|V4SJT5_9ROSI; tr|A0A067EJK1|A0A067EJK1_CITSI	Uncharacterized protein OS=Citrus clementina OX=85681 GN=CICLE_v10025114mg PE=3 SV=1; Uncharacterized protein OS=Citrus sinensis OX=2711 GN=CISIN_1g043296mg PE=3 SV=1	99	IGDAAKNQVAMNPQNTVF	Oxidation(M)@11	1932.94	967.478	1932.94	967.475	2
tr|V4SJT5|V4SJT5_9ROSI; tr|A0A067EJK1|A0A067EJK1_CITSI	Uncharacterized protein OS=Citrus clementina OX=85681 GN=CICLE_v10025114mg PE=3 SV=1; Uncharacterized protein OS=Citrus sinensis OX=2711 GN=CISIN_1g043296mg PE=3 SV=1	99	ILSGEGDQKVQDL		1400.72	701.365	1400.71	701.365	2
tr|V4SJT5|V4SJT5_9ROSI; tr|A0A067EJK1|A0A067EJK1_CITSI	Uncharacterized protein OS=Citrus clementina OX=85681 GN=CICLE_v10025114mg PE=3 SV=1; Uncharacterized protein OS=Citrus sinensis OX=2711 GN=CISIN_1g043296mg PE=3 SV=1	99	IQVYEGERARTKDNNLLGT		2176.13	726.383	2176.12	726.382	3
tr|V4SJT5|V4SJT5_9ROSI; tr|A0A067EJK1|A0A067EJK1_CITSI	Uncharacterized protein OS=Citrus clementina OX=85681 GN=CICLE_v10025114mg PE=3 SV=1; Uncharacterized protein OS=Citrus sinensis OX=2711 GN=CISIN_1g043296mg PE=3 SV=1	99	RVEIIANDQGNRTTPSY		1932.97	967.49	1932.97	967.49	2
tr|V4SJT5|V4SJT5_9ROSI; tr|A0A067EJK1|A0A067EJK1_CITSI	Uncharacterized protein OS=Citrus clementina OX=85681 GN=CICLE_v10025114mg PE=3 SV=1; Uncharacterized protein OS=Citrus sinensis OX=2711 GN=CISIN_1g043296mg PE=3 SV=1	99	VMRIINEPTAAA		1284.69	643.35	1284.69	643.35	2
tr|V4SJT5|V4SJT5_9ROSI; tr|A0A067EJK1|A0A067EJK1_CITSI	Uncharacterized protein OS=Citrus clementina OX=85681 GN=CICLE_v10025114mg PE=3 SV=1; Uncharacterized protein OS=Citrus sinensis OX=2711 GN=CISIN_1g043296mg PE=3 SV=1	99	VGGSTRIPKVQQL		1381.8	691.909	1381.8	691.909	2
tr|V4RU69|V4RU69_9ROSI	Uncharacterized protein OS=Citrus clementina OX=85681 GN=CICLE_v10029453mg PE=3 SV=1	99	DRVLQISGQRKIEKEDKNDTWHRVERSSGM	Oxidation(M)@30	3612.83	603.145	3612.82	603.144	6
tr|V4RU69|V4RU69_9ROSI	Uncharacterized protein OS=Citrus clementina OX=85681 GN=CICLE_v10029453mg PE=3 SV=1	99	RVDWKETPEAHVFKAD		1926.96	643.327	1926.96	643.327	3
tr|V4RU69|V4RU69_9ROSI	Uncharacterized protein OS=Citrus clementina OX=85681 GN=CICLE_v10029453mg PE=3 SV=1	99	RVLQISGQRKIEKEDKNDTWHRVERSSGM	Oxidation(M)@29	3497.8	700.567	3497.79	700.565	5
tr|V4RU69|V4RU69_9ROSI	Uncharacterized protein OS=Citrus clementina OX=85681 GN=CICLE_v10029453mg PE=3 SV=1	99	SSQFPPETSAVVN		1361.65	681.83	1361.65	681.83	2
tr|V4RU69|V4RU69_9ROSI	Uncharacterized protein OS=Citrus clementina OX=85681 GN=CICLE_v10029453mg PE=3 SV=1	99	SSQFPPETSAVVNA		1432.68	717.349	1432.68	717.349	2
tr|V4RU69|V4RU69_9ROSI	Uncharacterized protein OS=Citrus clementina OX=85681 GN=CICLE_v10029453mg PE=3 SV=1	99	TVTVPKVEVTKPDVKA		1709.99	856.005	1709.99	856.004	2
tr|A0A2H5Q7V8|A0A2H5Q7V8_CITUN	Uncharacterized protein OS=Citrus unshiu OX=55188 GN=CUMW_204260 PE=3 SV=1	99	ELRVLSPQRGREQEQEQEFQG		2542.26	848.427	2542.25	848.425	3
tr|A0A2H5Q7V8|A0A2H5Q7V8_CITUN	Uncharacterized protein OS=Citrus unshiu OX=55188 GN=CUMW_204260 PE=3 SV=1	99	ELRVLSPQRGREQEQEQEFQGSGD		2801.33	934.785	2801.33	934.785	3
tr|A0A2H5Q7V8|A0A2H5Q7V8_CITUN	Uncharacterized protein OS=Citrus unshiu OX=55188 GN=CUMW_204260 PE=3 SV=1	99	LRVLSPQRGREQEQEQEF		2228.13	1115.07	2228.13	1115.07	2
tr|A0A2H5Q7V8|A0A2H5Q7V8_CITUN	Uncharacterized protein OS=Citrus unshiu OX=55188 GN=CUMW_204260 PE=3 SV=1	99	LRVLSPQRGREQEQEQEFQ	Deamidated(Q)@16	2357.18	786.732	2357.17	786.731	3
tr|A0A2H5Q7V8|A0A2H5Q7V8_CITUN	Uncharacterized protein OS=Citrus unshiu OX=55188 GN=CUMW_204260 PE=3 SV=1	99	LRVLSPQRGREQEQEQEFQG		2413.21	604.311	2413.21	604.31	4
tr|A0A2H5Q7V8|A0A2H5Q7V8_CITUN	Uncharacterized protein OS=Citrus unshiu OX=55188 GN=CUMW_204260 PE=3 SV=1	99	LRVLSPQRGREQEQEQEFQGSGD		2672.29	669.081	2672.29	669.08	4
tr|A0A2H5Q7V8|A0A2H5Q7V8_CITUN	Uncharacterized protein OS=Citrus unshiu OX=55188 GN=CUMW_204260 PE=3 SV=1	99	RVLSPQRGREQEQEQEFQGSGD		2559.21	854.078	2559.21	854.076	3
tr|V4SHN0|V4SHN0_9ROSI; tr|V4SCG2|V4SCG2_9ROSI	Uncharacterized protein OS=Citrus clementina OX=85681 GN=CICLE_v10028904mg PE=4 SV=1; Uncharacterized protein OS=Citrus clementina OX=85681 GN=CICLE_v10028904mg PE=4 SV=1	99	ASQLYPQVKY		1195.62	598.819	1195.62	598.819	2
tr|V4SHN0|V4SHN0_9ROSI; tr|V4SCG2|V4SCG2_9ROSI	Uncharacterized protein OS=Citrus clementina OX=85681 GN=CICLE_v10028904mg PE=4 SV=1; Uncharacterized protein OS=Citrus clementina OX=85681 GN=CICLE_v10028904mg PE=4 SV=1	99	ASQLYPQVKYTTVDE		1740.86	871.435	1740.86	871.436	2
tr|V4SHN0|V4SHN0_9ROSI; tr|V4SCG2|V4SCG2_9ROSI	Uncharacterized protein OS=Citrus clementina OX=85681 GN=CICLE_v10028904mg PE=4 SV=1; Uncharacterized protein OS=Citrus clementina OX=85681 GN=CICLE_v10028904mg PE=4 SV=1	99	FGNDVDRVHAVEPAKSAF		1957.95	653.656	1957.96	653.662	3
tr|V4SHN0|V4SHN0_9ROSI; tr|V4SCG2|V4SCG2_9ROSI	Uncharacterized protein OS=Citrus clementina OX=85681 GN=CICLE_v10028904mg PE=4 SV=1; Uncharacterized protein OS=Citrus clementina OX=85681 GN=CICLE_v10028904mg PE=4 SV=1	99	SIQHSAFVKGDQTNF		1677.81	839.914	1677.81	839.913	2
tr|V4SHN0|V4SHN0_9ROSI; tr|V4SCG2|V4SCG2_9ROSI	Uncharacterized protein OS=Citrus clementina OX=85681 GN=CICLE_v10028904mg PE=4 SV=1; Uncharacterized protein OS=Citrus clementina OX=85681 GN=CICLE_v10028904mg PE=4 SV=1	99	VILGDGNPKAVYNKEDDIGT		2117.07	706.696	2117.06	706.695	3
tr|V4SHN0|V4SHN0_9ROSI; tr|V4SCG2|V4SCG2_9ROSI	Uncharacterized protein OS=Citrus clementina OX=85681 GN=CICLE_v10028904mg PE=4 SV=1; Uncharacterized protein OS=Citrus clementina OX=85681 GN=CICLE_v10028904mg PE=4 SV=1	99	SIQHSAFVKGD		1187.59	396.872	1187.59	396.872	3
tr|V4SHN0|V4SHN0_9ROSI; tr|V4SCG2|V4SCG2_9ROSI	Uncharacterized protein OS=Citrus clementina OX=85681 GN=CICLE_v10028904mg PE=4 SV=1; Uncharacterized protein OS=Citrus clementina OX=85681 GN=CICLE_v10028904mg PE=4 SV=1	99	YIKPPGNIY		1063.57	532.79	1063.57	532.792	2
tr|A0A2H5MYW3|A0A2H5MYW3_CITUN	Uncharacterized protein OS=Citrus unshiu OX=55188 GN=CUMW_006200 PE=4 SV=1	99	AIISKEAVAPYERPALSKA		2013.13	504.29	2013.13	504.289	4
tr|A0A2H5MYW3|A0A2H5MYW3_CITUN	Uncharacterized protein OS=Citrus unshiu OX=55188 GN=CUMW_006200 PE=4 SV=1	99	FGDNDPASATHKFGTY		1726.76	864.389	1726.76	864.387	2
tr|A0A2H5MYW3|A0A2H5MYW3_CITUN	Uncharacterized protein OS=Citrus unshiu OX=55188 GN=CUMW_006200 PE=4 SV=1	99	LREIDDADKLVE		1414.73	708.372	1414.73	708.372	2
tr|A0A2H5MYW3|A0A2H5MYW3_CITUN	Uncharacterized protein OS=Citrus unshiu OX=55188 GN=CUMW_006200 PE=4 SV=1	99	PASATHKFGTY		1178.57	590.293	1178.57	590.293	2
tr|A0A2H5MYW3|A0A2H5MYW3_CITUN	Uncharacterized protein OS=Citrus unshiu OX=55188 GN=CUMW_006200 PE=4 SV=1	99	RRVEHVDHARKSAEQAVKTIM		2460.31	616.085	2460.31	616.086	4
tr|A0A2H5MYW3|A0A2H5MYW3_CITUN	Uncharacterized protein OS=Citrus unshiu OX=55188 GN=CUMW_006200 PE=4 SV=1	99	VILGGGVSAGYAARE		1418.75	710.384	1418.75	710.383	2
tr|A0A2H5MYW3|A0A2H5MYW3_CITUN	Uncharacterized protein OS=Citrus unshiu OX=55188 GN=CUMW_006200 PE=4 SV=1	99	YAAREFAKQGVKPGEL		1762.94	588.653	1762.94	588.653	3
tr|F8WL86|F8WL86_CITUN	Heat shock protein OS=Citrus unshiu OX=55188 GN=ORF19 PE=3 SV=1	99	ISGERKREEEKEGAKYVRMERRVGKF		3166.68	528.787	3166.68	528.787	6
tr|F8WL86|F8WL86_CITUN	Heat shock protein OS=Citrus unshiu OX=55188 GN=ORF19 PE=3 SV=1	99	IVDMPGLKSGD	Oxidation(M)@4	1146.56	574.287	1146.56	574.287	2
tr|F8WL86|F8WL86_CITUN	Heat shock protein OS=Citrus unshiu OX=55188 GN=ORF19 PE=3 SV=1	99	IVDMPGLKSGDIK		1371.75	686.882	1371.74	686.879	2
tr|F8WL86|F8WL86_CITUN	Heat shock protein OS=Citrus unshiu OX=55188 GN=ORF19 PE=3 SV=1	99	LISGERKREEEKEGAKYVRMERRVGKF		3279.77	547.635	3279.76	547.634	6
tr|F8WL86|F8WL86_CITUN	Heat shock protein OS=Citrus unshiu OX=55188 GN=ORF19 PE=3 SV=1	99	NVLLISGERKREEEKEGAKY		2347.25	783.425	2347.25	783.424	3
tr|F8WL86|F8WL86_CITUN	Heat shock protein OS=Citrus unshiu OX=55188 GN=ORF19 PE=3 SV=1	99	QHMMEMGADDSADNKSFNAPTRT	Gln->pyro-Glu@N-term	2536.05	846.356	2536.04	846.354	3
tr|F8WL86|F8WL86_CITUN	Heat shock protein OS=Citrus unshiu OX=55188 GN=ORF19 PE=3 SV=1	99	YVRDAKAMAGTPADVKEYPNSYV		2544.23	849.085	2544.23	849.085	3
tr|V4SDC7|V4SDC7_9ROSI; tr|A0A2H5PRS3|A0A2H5PRS3_CITUN	Cysteine proteinase inhibitor OS=Citrus clementina OX=85681 GN=CICLE_v10002346mg PE=3 SV=1; Cysteine proteinase inhibitor OS=Citrus unshiu OX=55188 GN=CUMW_161390 PE=3 SV=1	99	ARFAIEEHNKKENALLE		2011.05	503.77	2011.05	503.769	4
tr|V4SDC7|V4SDC7_9ROSI; tr|A0A2H5PRS3|A0A2H5PRS3_CITUN	Cysteine proteinase inhibitor OS=Citrus clementina OX=85681 GN=CICLE_v10002346mg PE=3 SV=1; Cysteine proteinase inhibitor OS=Citrus unshiu OX=55188 GN=CUMW_161390 PE=3 SV=1	99	FKHVGDSPASF		1190.58	596.296	1190.57	596.293	2
tr|V4SDC7|V4SDC7_9ROSI; tr|A0A2H5PRS3|A0A2H5PRS3_CITUN	Cysteine proteinase inhibitor OS=Citrus clementina OX=85681 GN=CICLE_v10002346mg PE=3 SV=1; Cysteine proteinase inhibitor OS=Citrus unshiu OX=55188 GN=CUMW_161390 PE=3 SV=1	99	KDLQEFKHVGDSPASF		1803.88	602.302	1803.88	602.3	3
tr|V4SDC7|V4SDC7_9ROSI; tr|A0A2H5PRS3|A0A2H5PRS3_CITUN	Cysteine proteinase inhibitor OS=Citrus clementina OX=85681 GN=CICLE_v10002346mg PE=3 SV=1; Cysteine proteinase inhibitor OS=Citrus unshiu OX=55188 GN=CUMW_161390 PE=3 SV=1	99	KVKRGEKEEKLNVEVHKKEGTFHL		2861.59	573.326	2861.59	573.325	5
tr|V4SDC7|V4SDC7_9ROSI; tr|A0A2H5PRS3|A0A2H5PRS3_CITUN	Cysteine proteinase inhibitor OS=Citrus clementina OX=85681 GN=CICLE_v10002346mg PE=3 SV=1; Cysteine proteinase inhibitor OS=Citrus unshiu OX=55188 GN=CUMW_161390 PE=3 SV=1	99	NVEVHKKEGTFHL		1536.8	513.275	1536.8	513.276	3
tr|V4SDC7|V4SDC7_9ROSI; tr|A0A2H5PRS3|A0A2H5PRS3_CITUN	Cysteine proteinase inhibitor OS=Citrus clementina OX=85681 GN=CICLE_v10002346mg PE=3 SV=1; Cysteine proteinase inhibitor OS=Citrus unshiu OX=55188 GN=CUMW_161390 PE=3 SV=1	99	QVVAGTMHHLTVE	Gln->pyro-Glu@N-term	1403.69	702.851	1403.69	702.851	2
tr|V4SDC7|V4SDC7_9ROSI; tr|A0A2H5PRS3|A0A2H5PRS3_CITUN	Cysteine proteinase inhibitor OS=Citrus clementina OX=85681 GN=CICLE_v10002346mg PE=3 SV=1; Cysteine proteinase inhibitor OS=Citrus unshiu OX=55188 GN=CUMW_161390 PE=3 SV=1	99	QVVAGTMHHLTVEA	Gln->pyro-Glu@N-term	1474.73	738.37	1474.72	738.369	2
tr|V4WGV2|V4WGV2_9ROSI; tr|H9NHJ9|H9NHJ9_CITSI	Uncharacterized protein OS=Citrus clementina OX=85681 GN=CICLE_v10007633mg PE=3 SV=1; Hsp90 OS=Citrus sinensis OX=2711 GN=hsp90 PE=2 SV=1	99	EELRKRADADKNDKSVKDLVL		2441.32	611.338	2441.32	611.338	4
tr|V4WGV2|V4WGV2_9ROSI; tr|H9NHJ9|H9NHJ9_CITSI	Uncharacterized protein OS=Citrus clementina OX=85681 GN=CICLE_v10007633mg PE=3 SV=1; Hsp90 OS=Citrus sinensis OX=2711 GN=hsp90 PE=2 SV=1	99	ERIMKAQALRDNSMAGY		1952.96	977.486	1952.96	977.485	2
tr|V4WGV2|V4WGV2_9ROSI; tr|H9NHJ9|H9NHJ9_CITSI	Uncharacterized protein OS=Citrus clementina OX=85681 GN=CICLE_v10007633mg PE=3 SV=1; Hsp90 OS=Citrus sinensis OX=2711 GN=hsp90 PE=2 SV=1	99	FQEIAENKEDYNKF		1773.82	887.919	1773.82	887.918	2
tr|V4WGV2|V4WGV2_9ROSI; tr|H9NHJ9|H9NHJ9_CITSI	Uncharacterized protein OS=Citrus clementina OX=85681 GN=CICLE_v10007633mg PE=3 SV=1; Hsp90 OS=Citrus sinensis OX=2711 GN=hsp90 PE=2 SV=1	99	LKLGIHEDSTNKTKL		1695.95	424.994	1695.95	424.995	4
tr|V4WGV2|V4WGV2_9ROSI; tr|H9NHJ9|H9NHJ9_CITSI	Uncharacterized protein OS=Citrus clementina OX=85681 GN=CICLE_v10007633mg PE=3 SV=1; Hsp90 OS=Citrus sinensis OX=2711 GN=hsp90 PE=2 SV=1	99	LRKRADADKNDKSVKDLVL		2183.24	546.817	2183.24	546.817	4
tr|V4WGV2|V4WGV2_9ROSI; tr|H9NHJ9|H9NHJ9_CITSI	Uncharacterized protein OS=Citrus clementina OX=85681 GN=CICLE_v10007633mg PE=3 SV=1; Hsp90 OS=Citrus sinensis OX=2711 GN=hsp90 PE=2 SV=1	99	LLRYHSTKSGDELTSLKD		2062.07	688.363	2062.07	688.364	3
tr|V4SMA7|V4SMA7_9ROSI; tr|V4SCF1|V4SCF1_9ROSI; tr|A0A067FH27|A0A067FH27_CITSI	Uncharacterized protein OS=Citrus clementina OX=85681 GN=CICLE_v10027939mg PE=4 SV=1; Uncharacterized protein OS=Citrus clementina OX=85681 GN=CICLE_v10027939mg PE=4 SV=1; Uncharacterized protein (Fragment) OS=Citrus sinensis OX=2711 GN=CISIN_1g037074mg PE=4 SV=1	99	ESESFSDEGFGPAPK		1582.68	792.347	1582.68	792.347	2
tr|V4SMA7|V4SMA7_9ROSI; tr|V4SCF1|V4SCF1_9ROSI; tr|A0A067FH27|A0A067FH27_CITSI	Uncharacterized protein OS=Citrus clementina OX=85681 GN=CICLE_v10027939mg PE=4 SV=1; Uncharacterized protein OS=Citrus clementina OX=85681 GN=CICLE_v10027939mg PE=4 SV=1; Uncharacterized protein (Fragment) OS=Citrus sinensis OX=2711 GN=CISIN_1g037074mg PE=4 SV=1	99	ESFSDEGFGPAPK		1366.61	684.31	1366.6	684.309	2
tr|V4SMA7|V4SMA7_9ROSI; tr|V4SCF1|V4SCF1_9ROSI; tr|A0A067FH27|A0A067FH27_CITSI	Uncharacterized protein OS=Citrus clementina OX=85681 GN=CICLE_v10027939mg PE=4 SV=1; Uncharacterized protein OS=Citrus clementina OX=85681 GN=CICLE_v10027939mg PE=4 SV=1; Uncharacterized protein (Fragment) OS=Citrus sinensis OX=2711 GN=CISIN_1g037074mg PE=4 SV=1	99	EYDTARDEEGHGSHTASTAAGNRVEGVSF	Glu->pyro-Glu@N-term	3031.34	758.841	3031.33	758.84	4
tr|V4SMA7|V4SMA7_9ROSI; tr|V4SCF1|V4SCF1_9ROSI; tr|A0A067FH27|A0A067FH27_CITSI	Uncharacterized protein OS=Citrus clementina OX=85681 GN=CICLE_v10027939mg PE=4 SV=1; Uncharacterized protein OS=Citrus clementina OX=85681 GN=CICLE_v10027939mg PE=4 SV=1; Uncharacterized protein (Fragment) OS=Citrus sinensis OX=2711 GN=CISIN_1g037074mg PE=4 SV=1	99	FGLGQGTARGGVPSA		1373.71	687.861	1373.71	687.86	2
tr|V4SMA7|V4SMA7_9ROSI; tr|V4SCF1|V4SCF1_9ROSI; tr|A0A067FH27|A0A067FH27_CITSI	Uncharacterized protein OS=Citrus clementina OX=85681 GN=CICLE_v10027939mg PE=4 SV=1; Uncharacterized protein OS=Citrus clementina OX=85681 GN=CICLE_v10027939mg PE=4 SV=1; Uncharacterized protein (Fragment) OS=Citrus sinensis OX=2711 GN=CISIN_1g037074mg PE=4 SV=1	99	INTAKEPQAEIL		1325.72	663.868	1325.72	663.867	2
tr|V4SMA7|V4SMA7_9ROSI; tr|V4SCF1|V4SCF1_9ROSI; tr|A0A067FH27|A0A067FH27_CITSI	Uncharacterized protein OS=Citrus clementina OX=85681 GN=CICLE_v10027939mg PE=4 SV=1; Uncharacterized protein OS=Citrus clementina OX=85681 GN=CICLE_v10027939mg PE=4 SV=1; Uncharacterized protein (Fragment) OS=Citrus sinensis OX=2711 GN=CISIN_1g037074mg PE=4 SV=1	99	SESFSDEGFGPAPK		1453.64	727.827	1453.64	727.825	2
tr|V4SMA7|V4SMA7_9ROSI; tr|V4SCF1|V4SCF1_9ROSI; tr|A0A067FH27|A0A067FH27_CITSI	Uncharacterized protein OS=Citrus clementina OX=85681 GN=CICLE_v10027939mg PE=4 SV=1; Uncharacterized protein OS=Citrus clementina OX=85681 GN=CICLE_v10027939mg PE=4 SV=1; Uncharacterized protein (Fragment) OS=Citrus sinensis OX=2711 GN=CISIN_1g037074mg PE=4 SV=1	99	AFDDAIADGVD	Cation:Na(D)@8	1129.45	565.734	1129.45	565.734	2
tr|V4SBI0|V4SBI0_9ROSI; tr|V4RTC0|V4RTC0_9ROSI; tr|A0A2H5NDN2|A0A2H5NDN2_CITUN	Elongation factor 1-alpha OS=Citrus clementina OX=85681 GN=CICLE_v10028445mg PE=3 SV=1; Elongation factor 1-alpha OS=Citrus clementina OX=85681 GN=CICLE_v10028443mg PE=3 SV=1; Elongation factor 1-alpha OS=Citrus unshiu OX=55188 GN=CUMW_035630 PE=3 SV=1	99	FVASNSKDD		981.441	491.728	981.44	491.727	2
tr|V4SBI0|V4SBI0_9ROSI; tr|V4RTC0|V4RTC0_9ROSI; tr|A0A2H5NDN2|A0A2H5NDN2_CITUN	Elongation factor 1-alpha OS=Citrus clementina OX=85681 GN=CICLE_v10028445mg PE=3 SV=1; Elongation factor 1-alpha OS=Citrus clementina OX=85681 GN=CICLE_v10028443mg PE=3 SV=1; Elongation factor 1-alpha OS=Citrus unshiu OX=55188 GN=CUMW_035630 PE=3 SV=1	99	FVASNSKDDPAREAANFTSQ		2154.01	719.01	2154	719.007	3
tr|V4SBI0|V4SBI0_9ROSI; tr|V4RTC0|V4RTC0_9ROSI; tr|A0A2H5NDN2|A0A2H5NDN2_CITUN	Elongation factor 1-alpha OS=Citrus clementina OX=85681 GN=CICLE_v10028445mg PE=3 SV=1; Elongation factor 1-alpha OS=Citrus clementina OX=85681 GN=CICLE_v10028443mg PE=3 SV=1; Elongation factor 1-alpha OS=Citrus unshiu OX=55188 GN=CUMW_035630 PE=3 SV=1	99	GFVASNSKDDPAREAANF		1894.88	948.45	1894.88	948.448	2
tr|V4SBI0|V4SBI0_9ROSI; tr|V4RTC0|V4RTC0_9ROSI; tr|A0A2H5NDN2|A0A2H5NDN2_CITUN	Elongation factor 1-alpha OS=Citrus clementina OX=85681 GN=CICLE_v10028445mg PE=3 SV=1; Elongation factor 1-alpha OS=Citrus clementina OX=85681 GN=CICLE_v10028443mg PE=3 SV=1; Elongation factor 1-alpha OS=Citrus unshiu OX=55188 GN=CUMW_035630 PE=3 SV=1	99	PAREAANFTSQ		1190.57	596.291	1190.57	596.291	2
tr|V4SBI0|V4SBI0_9ROSI; tr|V4RTC0|V4RTC0_9ROSI; tr|A0A2H5NDN2|A0A2H5NDN2_CITUN	Elongation factor 1-alpha OS=Citrus clementina OX=85681 GN=CICLE_v10028445mg PE=3 SV=1; Elongation factor 1-alpha OS=Citrus clementina OX=85681 GN=CICLE_v10028443mg PE=3 SV=1; Elongation factor 1-alpha OS=Citrus unshiu OX=55188 GN=CUMW_035630 PE=3 SV=1	99	VKMIPTKPMVVET	Oxidation(M)@9	1487.81	744.912	1487.81	744.912	2
tr|V4SBI0|V4SBI0_9ROSI; tr|V4RTC0|V4RTC0_9ROSI; tr|A0A2H5NDN2|A0A2H5NDN2_CITUN	Elongation factor 1-alpha OS=Citrus clementina OX=85681 GN=CICLE_v10028445mg PE=3 SV=1; Elongation factor 1-alpha OS=Citrus clementina OX=85681 GN=CICLE_v10028443mg PE=3 SV=1; Elongation factor 1-alpha OS=Citrus unshiu OX=55188 GN=CUMW_035630 PE=3 SV=1	99	VIIMNHPGQIGN	Deamidated(N)@12	1292.65	647.331	1292.65	647.335	2
tr|V4WCS4|V4WCS4_9ROSI; tr|A0A2H5PDX1|A0A2H5PDX1_CITUN; tr|A0A2H5PDW0|A0A2H5PDW0_CITUN; tr|A0A2H5PDV2|A0A2H5PDV2_CITUN; tr|A0A067GY06|A0A067GY06_CITSI	GTP-binding nuclear protein OS=Citrus clementina OX=85681 GN=CICLE_v10009426mg PE=3 SV=1; GTP-binding nuclear protein OS=Citrus unshiu OX=55188 GN=CUMW_127540 PE=3 SV=1; GTP-binding nuclear protein OS=Citrus unshiu OX=55188 GN=CUMW_127540 PE=3 SV=1; GTP-binding nuclear protein (Fragment) OS=Citrus unshiu OX=55188 GN=CUMW_127540 PE=3 SV=1; GTP-binding nuclear protein OS=Citrus sinensis OX=2711 GN=…	99	AAAASQPLPDDDDDAFE		1746.72	874.369	1746.72	874.368	2
tr|V4WCS4|V4WCS4_9ROSI; tr|A0A2H5PDX1|A0A2H5PDX1_CITUN; tr|A0A2H5PDW0|A0A2H5PDW0_CITUN; tr|A0A2H5PDV2|A0A2H5PDV2_CITUN; tr|A0A067GY06|A0A067GY06_CITSI	GTP-binding nuclear protein OS=Citrus clementina OX=85681 GN=CICLE_v10009426mg PE=3 SV=1; GTP-binding nuclear protein OS=Citrus unshiu OX=55188 GN=CUMW_127540 PE=3 SV=1; GTP-binding nuclear protein OS=Citrus unshiu OX=55188 GN=CUMW_127540 PE=3 SV=1; GTP-binding nuclear protein (Fragment) OS=Citrus unshiu OX=55188 GN=CUMW_127540 PE=3 SV=1; GTP-binding nuclear protein OS=Citrus sinensis OX=2711 GN=…	99	AASQPLPDDDDDAFE		1604.65	803.334	1604.65	803.331	2
tr|V4WCS4|V4WCS4_9ROSI; tr|A0A2H5PDX1|A0A2H5PDX1_CITUN; tr|A0A2H5PDW0|A0A2H5PDW0_CITUN; tr|A0A2H5PDV2|A0A2H5PDV2_CITUN; tr|A0A067GY06|A0A067GY06_CITSI	GTP-binding nuclear protein OS=Citrus clementina OX=85681 GN=CICLE_v10009426mg PE=3 SV=1; GTP-binding nuclear protein OS=Citrus unshiu OX=55188 GN=CUMW_127540 PE=3 SV=1; GTP-binding nuclear protein OS=Citrus unshiu OX=55188 GN=CUMW_127540 PE=3 SV=1; GTP-binding nuclear protein (Fragment) OS=Citrus unshiu OX=55188 GN=CUMW_127540 PE=3 SV=1; GTP-binding nuclear protein OS=Citrus sinensis OX=2711 GN=…	99	IDLAAQQQHEAEL		1464.72	733.368	1464.72	733.368	2
tr|V4WCS4|V4WCS4_9ROSI; tr|A0A2H5PDX1|A0A2H5PDX1_CITUN; tr|A0A2H5PDW0|A0A2H5PDW0_CITUN; tr|A0A2H5PDV2|A0A2H5PDV2_CITUN; tr|A0A067GY06|A0A067GY06_CITSI	GTP-binding nuclear protein OS=Citrus clementina OX=85681 GN=CICLE_v10009426mg PE=3 SV=1; GTP-binding nuclear protein OS=Citrus unshiu OX=55188 GN=CUMW_127540 PE=3 SV=1; GTP-binding nuclear protein OS=Citrus unshiu OX=55188 GN=CUMW_127540 PE=3 SV=1; GTP-binding nuclear protein (Fragment) OS=Citrus unshiu OX=55188 GN=CUMW_127540 PE=3 SV=1; GTP-binding nuclear protein OS=Citrus sinensis OX=2711 GN=…	99	VIVGDGGTGKTTF		1250.65	626.332	1250.65	626.333	2
tr|V4WCS4|V4WCS4_9ROSI; tr|A0A2H5PDX1|A0A2H5PDX1_CITUN; tr|A0A2H5PDW0|A0A2H5PDW0_CITUN; tr|A0A2H5PDV2|A0A2H5PDV2_CITUN; tr|A0A067GY06|A0A067GY06_CITSI	GTP-binding nuclear protein OS=Citrus clementina OX=85681 GN=CICLE_v10009426mg PE=3 SV=1; GTP-binding nuclear protein OS=Citrus unshiu OX=55188 GN=CUMW_127540 PE=3 SV=1; GTP-binding nuclear protein OS=Citrus unshiu OX=55188 GN=CUMW_127540 PE=3 SV=1; GTP-binding nuclear protein (Fragment) OS=Citrus unshiu OX=55188 GN=CUMW_127540 PE=3 SV=1; GTP-binding nuclear protein OS=Citrus sinensis OX=2711 GN=…	99	YLARKLAGDPNL		1329.74	665.877	1329.74	665.878	2
tr|V4SP59|V4SP59_9ROSI	Uncharacterized protein OS=Citrus clementina OX=85681 GN=CICLE_v10013046mg PE=3 SV=1	99	FASAQVDWKETPEA		1577.74	789.876	1577.74	789.875	2
tr|V4SP59|V4SP59_9ROSI	Uncharacterized protein OS=Citrus clementina OX=85681 GN=CICLE_v10013046mg PE=3 SV=1	99	KIDQVKASMENGVL		1530.81	766.411	1530.81	766.411	2
tr|V4SP59|V4SP59_9ROSI	Uncharacterized protein OS=Citrus clementina OX=85681 GN=CICLE_v10013046mg PE=3 SV=1	99	PLGSSSNEVSTF		1223.57	612.791	1223.57	612.791	2
tr|V4SP59|V4SP59_9ROSI	Uncharacterized protein OS=Citrus clementina OX=85681 GN=CICLE_v10013046mg PE=3 SV=1	99	RVLQISGERSVEKEDKNDKWRRVERGRGKF		3656.98	610.504	3656.97	610.503	6
tr|V4SP59|V4SP59_9ROSI	Uncharacterized protein OS=Citrus clementina OX=85681 GN=CICLE_v10013046mg PE=3 SV=1	99	VWAPLGSSSNE		1145.54	573.777	1145.54	573.775	2
tr|V4SP59|V4SP59_9ROSI	Uncharacterized protein OS=Citrus clementina OX=85681 GN=CICLE_v10013046mg PE=3 SV=1	99	APLGSSSNEVSTF		1294.61	648.31	1294.6	648.309	2
tr|V9HXG3|V9HXG3_CITLI; tr|A0A2H5NQ44|A0A2H5NQ44_CITUN; tr|A0A067GYQ8|A0A067GYQ8_CITSI	Protein disulfide-isomerase OS=Citrus limon OX=2708 PE=2 SV=1; Protein disulfide-isomerase OS=Citrus unshiu OX=55188 GN=CUMW_062320 PE=3 SV=1; Protein disulfide-isomerase (Fragment) OS=Citrus sinensis OX=2711 GN=CISIN_1g0108041mg PE=3 SV=1	99	DATANDIPGDTF		1235.53	618.773	1235.53	618.773	2
tr|V9HXG3|V9HXG3_CITLI; tr|A0A2H5NQ44|A0A2H5NQ44_CITUN; tr|A0A067GYQ8|A0A067GYQ8_CITSI	Protein disulfide-isomerase OS=Citrus limon OX=2708 PE=2 SV=1; Protein disulfide-isomerase OS=Citrus unshiu OX=55188 GN=CUMW_062320 PE=3 SV=1; Protein disulfide-isomerase (Fragment) OS=Citrus sinensis OX=2711 GN=CISIN_1g0108041mg PE=3 SV=1	99	DATANDIPGDTFE		1364.57	683.294	1364.57	683.294	2
tr|V9HXG3|V9HXG3_CITLI; tr|A0A2H5NQ44|A0A2H5NQ44_CITUN; tr|A0A067GYQ8|A0A067GYQ8_CITSI	Protein disulfide-isomerase OS=Citrus limon OX=2708 PE=2 SV=1; Protein disulfide-isomerase OS=Citrus unshiu OX=55188 GN=CUMW_062320 PE=3 SV=1; Protein disulfide-isomerase (Fragment) OS=Citrus sinensis OX=2711 GN=CISIN_1g0108041mg PE=3 SV=1	99	FNSPNAKAML	Oxidation(M)@9	1107.55	554.78	1107.54	554.776	2
tr|V9HXG3|V9HXG3_CITLI; tr|A0A2H5NQ44|A0A2H5NQ44_CITUN; tr|A0A067GYQ8|A0A067GYQ8_CITSI	Protein disulfide-isomerase OS=Citrus limon OX=2708 PE=2 SV=1; Protein disulfide-isomerase OS=Citrus unshiu OX=55188 GN=CUMW_062320 PE=3 SV=1; Protein disulfide-isomerase (Fragment) OS=Citrus sinensis OX=2711 GN=CISIN_1g0108041mg PE=3 SV=1	99	IQTNDGQKYLKPNL		1630.87	816.441	1630.87	816.441	2
tr|V9HXG3|V9HXG3_CITLI; tr|A0A2H5NQ44|A0A2H5NQ44_CITUN; tr|A0A067GYQ8|A0A067GYQ8_CITSI	Protein disulfide-isomerase OS=Citrus limon OX=2708 PE=2 SV=1; Protein disulfide-isomerase OS=Citrus unshiu OX=55188 GN=CUMW_062320 PE=3 SV=1; Protein disulfide-isomerase (Fragment) OS=Citrus sinensis OX=2711 GN=CISIN_1g0108041mg PE=3 SV=1	99	YKGPREADGIVEY		1495.73	748.874	1495.73	748.873	2
tr|Q39627|Q39627_CITSI	Citrin OS=Citrus sinensis OX=2711 PE=2 SV=1	99	LNVGNSQNQLDQY	Deamidated(N)@2	1492.68	747.347	1492.68	747.347	2
tr|Q39627|Q39627_CITSI	Citrin OS=Citrus sinensis OX=2711 PE=2 SV=1	99	QGFSQSQGGRSQGSQGSDDGRGGNLFRG	Gln->pyro-Glu@N-term	2809.26	937.426	2809.25	937.424	3
tr|Q39627|Q39627_CITSI	Citrin OS=Citrus sinensis OX=2711 PE=2 SV=1	99	RQRIQQRGLLVPAYTN		1912.08	638.366	1912.08	638.366	3
tr|Q39627|Q39627_CITSI	Citrin OS=Citrus sinensis OX=2711 PE=2 SV=1	99	YLGGNPQPQLQGFSQSQGGRSQGSQGSDDGRGGNL		3533.63	1178.88	3533.63	1178.88	3
tr|V4SQZ9|V4SQZ9_9ROSI; tr|V4SQ92|V4SQ92_9ROSI; tr|K7N8A0|K7N8A0_CITMA; tr|A0A2H5Q4Q4|A0A2H5Q4Q4_CITUN; tr|A0A2H5MXF7|A0A2H5MXF7_CITUN; tr|A0A067FU47|A0A067FU47_CITSI	Uncharacterized protein OS=Citrus clementina OX=85681 GN=CICLE_v10011974mg PE=3 SV=1; Uncharacterized protein OS=Citrus clementina OX=85681 GN=CICLE_v10025866mg PE=3 SV=1; Actin OS=Citrus maxima OX=37334 PE=3 SV=1; Uncharacterized protein OS=Citrus unshiu OX=55188 GN=CUMW_195550 PE=3 SV=1; Uncharacterized protein OS=Citrus unshiu OX=55188 GN=CUMW_003490 PE=3 SV=1; Uncharacterized protein OS=Citru…	99	AGDDAPRAVF		1017.49	509.752	1017.49	509.751	2
tr|V4SQZ9|V4SQZ9_9ROSI; tr|V4SQ92|V4SQ92_9ROSI; tr|K7N8A0|K7N8A0_CITMA; tr|A0A2H5Q4Q4|A0A2H5Q4Q4_CITUN; tr|A0A2H5MXF7|A0A2H5MXF7_CITUN; tr|A0A067FU47|A0A067FU47_CITSI	Uncharacterized protein OS=Citrus clementina OX=85681 GN=CICLE_v10011974mg PE=3 SV=1; Uncharacterized protein OS=Citrus clementina OX=85681 GN=CICLE_v10025866mg PE=3 SV=1; Actin OS=Citrus maxima OX=37334 PE=3 SV=1; Uncharacterized protein OS=Citrus unshiu OX=55188 GN=CUMW_195550 PE=3 SV=1; Uncharacterized protein OS=Citrus unshiu OX=55188 GN=CUMW_003490 PE=3 SV=1; Uncharacterized protein OS=Citru…	99	IGMEAAGIHETTY		1391.64	696.83	1391.64	696.827	2
tr|V4SQZ9|V4SQZ9_9ROSI; tr|V4SQ92|V4SQ92_9ROSI; tr|K7N8A0|K7N8A0_CITMA; tr|A0A2H5Q4Q4|A0A2H5Q4Q4_CITUN; tr|A0A2H5MXF7|A0A2H5MXF7_CITUN; tr|A0A067FU47|A0A067FU47_CITSI	Uncharacterized protein OS=Citrus clementina OX=85681 GN=CICLE_v10011974mg PE=3 SV=1; Uncharacterized protein OS=Citrus clementina OX=85681 GN=CICLE_v10025866mg PE=3 SV=1; Actin OS=Citrus maxima OX=37334 PE=3 SV=1; Uncharacterized protein OS=Citrus unshiu OX=55188 GN=CUMW_195550 PE=3 SV=1; Uncharacterized protein OS=Citrus unshiu OX=55188 GN=CUMW_003490 PE=3 SV=1; Uncharacterized protein OS=Citru…	99	LRVAPEEHPVL		1258.7	630.359	1258.7	630.359	2
tr|V4SQZ9|V4SQZ9_9ROSI; tr|V4SQ92|V4SQ92_9ROSI; tr|K7N8A0|K7N8A0_CITMA; tr|A0A2H5Q4Q4|A0A2H5Q4Q4_CITUN; tr|A0A2H5MXF7|A0A2H5MXF7_CITUN; tr|A0A067FU47|A0A067FU47_CITSI	Uncharacterized protein OS=Citrus clementina OX=85681 GN=CICLE_v10011974mg PE=3 SV=1; Uncharacterized protein OS=Citrus clementina OX=85681 GN=CICLE_v10025866mg PE=3 SV=1; Actin OS=Citrus maxima OX=37334 PE=3 SV=1; Uncharacterized protein OS=Citrus unshiu OX=55188 GN=CUMW_195550 PE=3 SV=1; Uncharacterized protein OS=Citrus unshiu OX=55188 GN=CUMW_003490 PE=3 SV=1; Uncharacterized protein OS=Citru…	99	REIVRDMKEKLAY		1649.89	550.972	1649.89	550.971	3
tr|V4SQZ9|V4SQZ9_9ROSI; tr|V4SQ92|V4SQ92_9ROSI; tr|K7N8A0|K7N8A0_CITMA; tr|A0A2H5Q4Q4|A0A2H5Q4Q4_CITUN; tr|A0A2H5MXF7|A0A2H5MXF7_CITUN; tr|A0A067FU47|A0A067FU47_CITSI	Uncharacterized protein OS=Citrus clementina OX=85681 GN=CICLE_v10011974mg PE=3 SV=1; Uncharacterized protein OS=Citrus clementina OX=85681 GN=CICLE_v10025866mg PE=3 SV=1; Actin OS=Citrus maxima OX=37334 PE=3 SV=1; Uncharacterized protein OS=Citrus unshiu OX=55188 GN=CUMW_195550 PE=3 SV=1; Uncharacterized protein OS=Citrus unshiu OX=55188 GN=CUMW_003490 PE=3 SV=1; Uncharacterized protein OS=Citru…	99	VGMGQKDAYVGDEAQSKRGIL	Oxidation(M)@3	2237.12	746.715	2237.11	746.711	3
tr|A0A067GH18|A0A067GH18_CITSI	Uncharacterized protein OS=Citrus sinensis OX=2711 GN=CISIN_1g039930mg PE=4 SV=1	99	AVDIQSSEMKKRAPFP		1802.94	451.741	1802.93	451.741	4
tr|A0A067GH18|A0A067GH18_CITSI	Uncharacterized protein OS=Citrus sinensis OX=2711 GN=CISIN_1g039930mg PE=4 SV=1	99	PLEEQKLWHSHA		1473.74	492.255	1473.74	492.253	3
tr|A0A067GH18|A0A067GH18_CITSI	Uncharacterized protein OS=Citrus sinensis OX=2711 GN=CISIN_1g039930mg PE=4 SV=1	99	QKLWHSHAYEVKSGL		1781.92	594.98	1781.92	594.981	3
tr|A0A067GH18|A0A067GH18_CITSI	Uncharacterized protein OS=Citrus sinensis OX=2711 GN=CISIN_1g039930mg PE=4 SV=1	99	WHSHAYEVKSGL		1412.68	707.348	1412.68	707.349	2
tr|A0A067GH18|A0A067GH18_CITSI	Uncharacterized protein OS=Citrus sinensis OX=2711 GN=CISIN_1g039930mg PE=4 SV=1	99	YSHDMPRQIETHHYVSRL	Oxidation(M)@5	2284.08	457.824	2284.08	457.823	5
tr|A0A067G9H4|A0A067G9H4_CITSI	Uncharacterized protein OS=Citrus sinensis OX=2711 GN=CISIN_1g005321mg PE=3 SV=1	99	EGLTDKSKLDAQPEL		1642.84	822.429	1642.84	822.428	2
tr|A0A067G9H4|A0A067G9H4_CITSI	Uncharacterized protein OS=Citrus sinensis OX=2711 GN=CISIN_1g005321mg PE=3 SV=1	99	ERIMKAQALRDSSMSSY		1971.95	986.984	1971.95	986.983	2
tr|A0A067G9H4|A0A067G9H4_CITSI	Uncharacterized protein OS=Citrus sinensis OX=2711 GN=CISIN_1g005321mg PE=3 SV=1	99	LRKPEEVTKEEYASF		1824.93	609.317	1824.93	609.316	3
tr|A0A067G9H4|A0A067G9H4_CITSI	Uncharacterized protein OS=Citrus sinensis OX=2711 GN=CISIN_1g005321mg PE=3 SV=1	99	LRKRAEVDKNDKSVKDLVL		2225.29	557.33	2225.29	557.329	4
tr|A0A067G9H4|A0A067G9H4_CITSI	Uncharacterized protein OS=Citrus sinensis OX=2711 GN=CISIN_1g005321mg PE=3 SV=1	99	MSSKKTMEINPDNGIMEE		2052.92	685.314	2052.92	685.313	3
tr|V4RMN0|V4RMN0_9ROSI; tr|A0A2H5NQU0|A0A2H5NQU0_CITUN	Succinate-semialdehyde dehydrogenase OS=Citrus clementina OX=85681 GN=CICLE_v10004713mg PE=3 SV=1; Succinate-semialdehyde dehydrogenase OS=Citrus unshiu OX=55188 GN=CUMW_067280 PE=3 SV=1	99	EAIHMANDTNAGLAAY		1660.76	831.385	1660.75	831.383	2
tr|V4RMN0|V4RMN0_9ROSI; tr|A0A2H5NQU0|A0A2H5NQU0_CITUN	Succinate-semialdehyde dehydrogenase OS=Citrus clementina OX=85681 GN=CICLE_v10004713mg PE=3 SV=1; Succinate-semialdehyde dehydrogenase OS=Citrus unshiu OX=55188 GN=CUMW_067280 PE=3 SV=1	99	KTEEEAIHMANDTNAGL		1842.85	922.432	1842.84	922.428	2
tr|V4RMN0|V4RMN0_9ROSI; tr|A0A2H5NQU0|A0A2H5NQU0_CITUN	Succinate-semialdehyde dehydrogenase OS=Citrus clementina OX=85681 GN=CICLE_v10004713mg PE=3 SV=1; Succinate-semialdehyde dehydrogenase OS=Citrus unshiu OX=55188 GN=CUMW_067280 PE=3 SV=1	99	VGVNEGLISTE		1116.57	559.29	1116.57	559.29	2
tr|V4RMN0|V4RMN0_9ROSI; tr|A0A2H5NQU0|A0A2H5NQU0_CITUN	Succinate-semialdehyde dehydrogenase OS=Citrus clementina OX=85681 GN=CICLE_v10004713mg PE=3 SV=1; Succinate-semialdehyde dehydrogenase OS=Citrus unshiu OX=55188 GN=CUMW_067280 PE=3 SV=1	99	IHMANDTNAGLAAY		1460.67	731.344	1460.67	731.343	2
tr|V4RMN0|V4RMN0_9ROSI; tr|A0A2H5NQU0|A0A2H5NQU0_CITUN	Succinate-semialdehyde dehydrogenase OS=Citrus clementina OX=85681 GN=CICLE_v10004713mg PE=3 SV=1; Succinate-semialdehyde dehydrogenase OS=Citrus unshiu OX=55188 GN=CUMW_067280 PE=3 SV=1	99	LMAHKEELGQL	Oxidation(M)@2	1283.65	642.834	1283.65	642.834	2
tr|V4RMN0|V4RMN0_9ROSI; tr|A0A2H5NQU0|A0A2H5NQU0_CITUN	Succinate-semialdehyde dehydrogenase OS=Citrus clementina OX=85681 GN=CICLE_v10004713mg PE=3 SV=1; Succinate-semialdehyde dehydrogenase OS=Citrus unshiu OX=55188 GN=CUMW_067280 PE=3 SV=1	99	AVSKGAKVLLGGRRHSLGMT	Oxidation(H)@15	2053.16	514.296	2053.16	514.297	4
tr|V4T729|V4T729_9ROSI; tr|A0A067GQH6|A0A067GQH6_CITSI	Annexin OS=Citrus clementina OX=85681 GN=CICLE_v10001888mg PE=3 SV=1; Annexin OS=Citrus sinensis OX=2711 GN=CISIN_1g035973mg PE=3 SV=1	99	AKSEAKILHEKISNKTYNDEDL		2545.31	849.442	2545.3	849.441	3
tr|V4T729|V4T729_9ROSI; tr|A0A067GQH6|A0A067GQH6_CITSI	Annexin OS=Citrus clementina OX=85681 GN=CICLE_v10001888mg PE=3 SV=1; Annexin OS=Citrus sinensis OX=2711 GN=CISIN_1g035973mg PE=3 SV=1	99	ANEATKRWTSSNQVL		1703.86	852.937	1703.86	852.937	2
tr|V4T729|V4T729_9ROSI; tr|A0A067GQH6|A0A067GQH6_CITSI	Annexin OS=Citrus clementina OX=85681 GN=CICLE_v10001888mg PE=3 SV=1; Annexin OS=Citrus sinensis OX=2711 GN=CISIN_1g035973mg PE=3 SV=1	99	VVKDTSGDYEKML		1483.73	742.871	1483.72	742.869	2
tr|V4T729|V4T729_9ROSI; tr|A0A067GQH6|A0A067GQH6_CITSI	Annexin OS=Citrus clementina OX=85681 GN=CICLE_v10001888mg PE=3 SV=1; Annexin OS=Citrus sinensis OX=2711 GN=CISIN_1g035973mg PE=3 SV=1	99	TRVVTTRAEVDL		1358.74	680.379	1358.75	680.383	2
tr|V4TBA1|V4TBA1_9ROSI	Uncharacterized protein OS=Citrus clementina OX=85681 GN=CICLE_v10032971mg PE=3 SV=1	99	RVLQISGERSREQEEKNDKWHRVERSSGKF		3669.88	734.984	3669.88	734.984	5
tr|V4TBA1|V4TBA1_9ROSI	Uncharacterized protein OS=Citrus clementina OX=85681 GN=CICLE_v10032971mg PE=3 SV=1	99	SSSVANIPSSARETSAL		1675.84	838.926	1675.84	838.926	2
tr|V4TBA1|V4TBA1_9ROSI	Uncharacterized protein OS=Citrus clementina OX=85681 GN=CICLE_v10032971mg PE=3 SV=1	99	DQIRASMENGVL	Deamidated(N)@9	1332.64	667.325	1332.63	667.324	2
tr|V4TBA1|V4TBA1_9ROSI	Uncharacterized protein OS=Citrus clementina OX=85681 GN=CICLE_v10032971mg PE=3 SV=1	99	GRVLQISGERSREQEEKNDKWHRVERSSGKF		3726.9	622.158	3726.91	622.158	6
tr|A0A2H5MX47|A0A2H5MX47_CITUN; tr|A0A067FM26|A0A067FM26_CITSI; tr|A0A067FLB7|A0A067FLB7_CITSI	Uncharacterized protein OS=Citrus unshiu OX=55188 GN=CUMW_002050 PE=4 SV=1; Uncharacterized protein OS=Citrus sinensis OX=2711 GN=CISIN_1g008774mg PE=4 SV=1; Uncharacterized protein OS=Citrus sinensis OX=2711 GN=CISIN_1g008774mg PE=4 SV=1	99	ALASGKIYQDEGFN		1511.73	756.871	1511.73	756.87	2
tr|A0A2H5MX47|A0A2H5MX47_CITUN; tr|A0A067FM26|A0A067FM26_CITSI; tr|A0A067FLB7|A0A067FLB7_CITSI	Uncharacterized protein OS=Citrus unshiu OX=55188 GN=CUMW_002050 PE=4 SV=1; Uncharacterized protein OS=Citrus sinensis OX=2711 GN=CISIN_1g008774mg PE=4 SV=1; Uncharacterized protein OS=Citrus sinensis OX=2711 GN=CISIN_1g008774mg PE=4 SV=1	99	HGYEAPSDYEPSL		1463.62	732.818	1463.62	732.818	2
tr|A0A2H5MX47|A0A2H5MX47_CITUN; tr|A0A067FM26|A0A067FM26_CITSI; tr|A0A067FLB7|A0A067FLB7_CITSI	Uncharacterized protein OS=Citrus unshiu OX=55188 GN=CUMW_002050 PE=4 SV=1; Uncharacterized protein OS=Citrus sinensis OX=2711 GN=CISIN_1g008774mg PE=4 SV=1; Uncharacterized protein OS=Citrus sinensis OX=2711 GN=CISIN_1g008774mg PE=4 SV=1	99	RTDLPNGGLANVA		1296.68	649.346	1296.68	649.347	2
tr|A0A2H5MX47|A0A2H5MX47_CITUN; tr|A0A067FM26|A0A067FM26_CITSI; tr|A0A067FLB7|A0A067FLB7_CITSI	Uncharacterized protein OS=Citrus unshiu OX=55188 GN=CUMW_002050 PE=4 SV=1; Uncharacterized protein OS=Citrus sinensis OX=2711 GN=CISIN_1g008774mg PE=4 SV=1; Uncharacterized protein OS=Citrus sinensis OX=2711 GN=CISIN_1g008774mg PE=4 SV=1	99	RTDLPNGGLANVAAT		1468.76	735.389	1468.76	735.389	2
tr|V4UWC9|V4UWC9_9ROSI; tr|A0A2H5NVA6|A0A2H5NVA6_CITUN; tr|A0A067EV22|A0A067EV22_CITSI	Uncharacterized protein OS=Citrus clementina OX=85681 GN=CICLE_v10012495mg PE=3 SV=1; Uncharacterized protein OS=Citrus unshiu OX=55188 GN=CUMW_078370 PE=3 SV=1; Uncharacterized protein OS=Citrus sinensis OX=2711 GN=CISIN_1g024714mg PE=3 SV=1	99	AKLAEQAERYEEM	Oxidation(M)@13	1582.73	792.372	1582.73	792.372	2
tr|V4UWC9|V4UWC9_9ROSI; tr|A0A2H5NVA6|A0A2H5NVA6_CITUN; tr|A0A067EV22|A0A067EV22_CITSI	Uncharacterized protein OS=Citrus clementina OX=85681 GN=CICLE_v10012495mg PE=3 SV=1; Uncharacterized protein OS=Citrus unshiu OX=55188 GN=CUMW_078370 PE=3 SV=1; Uncharacterized protein OS=Citrus sinensis OX=2711 GN=CISIN_1g024714mg PE=3 SV=1	99	LDTLGEESYKDSTL		1569.74	785.878	1569.74	785.878	2
tr|V4UWC9|V4UWC9_9ROSI; tr|A0A2H5NVA6|A0A2H5NVA6_CITUN; tr|A0A067EV22|A0A067EV22_CITSI	Uncharacterized protein OS=Citrus clementina OX=85681 GN=CICLE_v10012495mg PE=3 SV=1; Uncharacterized protein OS=Citrus unshiu OX=55188 GN=CUMW_078370 PE=3 SV=1; Uncharacterized protein OS=Citrus sinensis OX=2711 GN=CISIN_1g024714mg PE=3 SV=1	99	MEKVAKTVDVEEL		1489.78	745.895	1489.77	745.892	2
tr|V4UWC9|V4UWC9_9ROSI; tr|A0A2H5NVA6|A0A2H5NVA6_CITUN; tr|A0A067EV22|A0A067EV22_CITSI	Uncharacterized protein OS=Citrus clementina OX=85681 GN=CICLE_v10012495mg PE=3 SV=1; Uncharacterized protein OS=Citrus unshiu OX=55188 GN=CUMW_078370 PE=3 SV=1; Uncharacterized protein OS=Citrus sinensis OX=2711 GN=CISIN_1g024714mg PE=3 SV=1	99	RIISSIEQKEESRGNEDHVSV		2411.2	603.808	2411.2	603.808	4
tr|V4T2D9|V4T2D9_9ROSI	UTP--glucose-1-phosphate uridylyltransferase OS=Citrus clementina OX=85681 GN=CICLE_v10011657mg PE=3 SV=1	99	ISYEGKVQL		1035.56	518.787	1035.56	518.787	2
tr|V4T2D9|V4T2D9_9ROSI	UTP--glucose-1-phosphate uridylyltransferase OS=Citrus clementina OX=85681 GN=CICLE_v10011657mg PE=3 SV=1	99	LSGEAQHVEWSKIQTPTDE		2154.02	719.015	2154.02	719.015	3
tr|V4T2D9|V4T2D9_9ROSI	UTP--glucose-1-phosphate uridylyltransferase OS=Citrus clementina OX=85681 GN=CICLE_v10011657mg PE=3 SV=1	99	VLENKEINGPGDL		1396.72	699.366	1396.72	699.367	2
tr|V4T939|V4T939_9ROSI; tr|A0A2H5PQ88|A0A2H5PQ88_CITUN	Carboxypeptidase OS=Citrus clementina OX=85681 GN=CICLE_v10031297mg PE=3 SV=1; Carboxypeptidase (Fragment) OS=Citrus unshiu OX=55188 GN=CUMW_157290 PE=3 SV=1	99	LKVHDSGHMVPMDQPKAAL		2073.05	692.022	2073.05	692.024	3
tr|V4T939|V4T939_9ROSI; tr|A0A2H5PQ88|A0A2H5PQ88_CITUN	Carboxypeptidase OS=Citrus clementina OX=85681 GN=CICLE_v10031297mg PE=3 SV=1; Carboxypeptidase (Fragment) OS=Citrus unshiu OX=55188 GN=CUMW_157290 PE=3 SV=1	99	LYVDQPTGTGFS		1283.61	642.811	1283.6	642.809	2
tr|V4T939|V4T939_9ROSI; tr|A0A2H5PQ88|A0A2H5PQ88_CITUN	Carboxypeptidase OS=Citrus clementina OX=85681 GN=CICLE_v10031297mg PE=3 SV=1; Carboxypeptidase (Fragment) OS=Citrus unshiu OX=55188 GN=CUMW_157290 PE=3 SV=1	99	RRWMEGSLSEVPAGSGK		1845.92	616.314	1845.92	616.312	3
tr|V4T939|V4T939_9ROSI; tr|A0A2H5PQ88|A0A2H5PQ88_CITUN	Carboxypeptidase OS=Citrus clementina OX=85681 GN=CICLE_v10031297mg PE=3 SV=1; Carboxypeptidase (Fragment) OS=Citrus unshiu OX=55188 GN=CUMW_157290 PE=3 SV=1	99	YVDQPTGTGFSYTSDKRDIRHNENGVSNDL		3384.56	847.148	3384.56	847.147	4
tr|V4RFV4|V4RFV4_9ROSI; tr|A0A067G063|A0A067G063_CITSI	Sucrose synthase OS=Citrus clementina OX=85681 GN=CICLE_v10004341mg PE=3 SV=1; Sucrose synthase OS=Citrus sinensis OX=2711 GN=CISIN_1g003726mg PE=3 SV=1	99	IIEHGVSGF		957.491	479.753	957.492	479.753	2
tr|V4RFV4|V4RFV4_9ROSI; tr|A0A067G063|A0A067G063_CITSI	Sucrose synthase OS=Citrus clementina OX=85681 GN=CICLE_v10004341mg PE=3 SV=1; Sucrose synthase OS=Citrus sinensis OX=2711 GN=CISIN_1g003726mg PE=3 SV=1	99	LSRYAGKGKGILQRHHLTEEM	Oxidation(M)@21	2439.29	610.829	2439.28	610.827	4
tr|V4RFV4|V4RFV4_9ROSI; tr|A0A067G063|A0A067G063_CITSI	Sucrose synthase OS=Citrus clementina OX=85681 GN=CICLE_v10004341mg PE=3 SV=1; Sucrose synthase OS=Citrus sinensis OX=2711 GN=CISIN_1g003726mg PE=3 SV=1	99	LSRYAGKGKGILQRHHLTEEMDD	Oxidation(M)@21	2669.34	534.875	2669.33	534.874	5
tr|V4RFV4|V4RFV4_9ROSI; tr|A0A067G063|A0A067G063_CITSI	Sucrose synthase OS=Citrus clementina OX=85681 GN=CICLE_v10004341mg PE=3 SV=1; Sucrose synthase OS=Citrus sinensis OX=2711 GN=CISIN_1g003726mg PE=3 SV=1	99	VVVGGYMDVKNSRDREEMAE	Oxidation(M)@18	2299.06	575.773	2299.06	575.772	4
tr|V4VRW5|V4VRW5_9ROSI; tr|V4TVP7|V4TVP7_9ROSI	Uncharacterized protein OS=Citrus clementina OX=85681 GN=CICLE_v10020809mg PE=4 SV=1; Uncharacterized protein OS=Citrus clementina OX=85681 GN=CICLE_v10020189mg PE=4 SV=1	99	FAKSEKLVNM	Oxidation(M)@10	1181.61	591.813	1181.61	591.813	2
tr|V4VRW5|V4VRW5_9ROSI; tr|V4TVP7|V4TVP7_9ROSI	Uncharacterized protein OS=Citrus clementina OX=85681 GN=CICLE_v10020809mg PE=4 SV=1; Uncharacterized protein OS=Citrus clementina OX=85681 GN=CICLE_v10020189mg PE=4 SV=1	99	IENRVVVDGNL		1226.66	614.337	1226.66	614.338	2
tr|V4VRW5|V4VRW5_9ROSI; tr|V4TVP7|V4TVP7_9ROSI	Uncharacterized protein OS=Citrus clementina OX=85681 GN=CICLE_v10020809mg PE=4 SV=1; Uncharacterized protein OS=Citrus clementina OX=85681 GN=CICLE_v10020189mg PE=4 SV=1	99	ITSRGPGTSMEFA		1352.64	677.328	1352.64	677.327	2
tr|V4VRW5|V4VRW5_9ROSI; tr|V4TVP7|V4TVP7_9ROSI	Uncharacterized protein OS=Citrus clementina OX=85681 GN=CICLE_v10020809mg PE=4 SV=1; Uncharacterized protein OS=Citrus clementina OX=85681 GN=CICLE_v10020189mg PE=4 SV=1	99	SRVQQDGKVVTSRGPGTTMEF		2279.14	570.792	2279.13	570.79	4
tr|V4UB93|V4UB93_9ROSI; tr|V4SHN5|V4SHN5_9ROSI; tr|V4S7X9|V4S7X9_9ROSI; tr|V4RQ35|V4RQ35_9ROSI; tr|A0A2H5PGS7|A0A2H5PGS7_CITUN	Uncharacterized protein OS=Citrus clementina OX=85681 GN=CICLE_v10028894mg PE=4 SV=1; Uncharacterized protein OS=Citrus clementina OX=85681 GN=CICLE_v10028896mg PE=4 SV=1; Uncharacterized protein OS=Citrus clementina OX=85681 GN=CICLE_v10028896mg PE=4 SV=1; Uncharacterized protein OS=Citrus clementina OX=85681 GN=CICLE_v10028894mg PE=4 SV=1; Uncharacterized protein OS=Citrus unshiu OX=55188 GN=CU…	99	ASQLYPDVKYTTVD		1598.78	800.399	1598.78	800.399	2
tr|V4UB93|V4UB93_9ROSI; tr|V4SHN5|V4SHN5_9ROSI; tr|V4S7X9|V4S7X9_9ROSI; tr|V4RQ35|V4RQ35_9ROSI; tr|A0A2H5PGS7|A0A2H5PGS7_CITUN	Uncharacterized protein OS=Citrus clementina OX=85681 GN=CICLE_v10028894mg PE=4 SV=1; Uncharacterized protein OS=Citrus clementina OX=85681 GN=CICLE_v10028896mg PE=4 SV=1; Uncharacterized protein OS=Citrus clementina OX=85681 GN=CICLE_v10028896mg PE=4 SV=1; Uncharacterized protein OS=Citrus clementina OX=85681 GN=CICLE_v10028894mg PE=4 SV=1; Uncharacterized protein OS=Citrus unshiu OX=55188 GN=CU…	99	ASQLYPDVKYTTVDE		1727.83	864.921	1727.83	864.92	2
tr|V4UB93|V4UB93_9ROSI; tr|V4SHN5|V4SHN5_9ROSI; tr|V4S7X9|V4S7X9_9ROSI; tr|V4RQ35|V4RQ35_9ROSI; tr|A0A2H5PGS7|A0A2H5PGS7_CITUN	Uncharacterized protein OS=Citrus clementina OX=85681 GN=CICLE_v10028894mg PE=4 SV=1; Uncharacterized protein OS=Citrus clementina OX=85681 GN=CICLE_v10028896mg PE=4 SV=1; Uncharacterized protein OS=Citrus clementina OX=85681 GN=CICLE_v10028896mg PE=4 SV=1; Uncharacterized protein OS=Citrus clementina OX=85681 GN=CICLE_v10028894mg PE=4 SV=1; Uncharacterized protein OS=Citrus unshiu OX=55188 GN=CU…	99	SQLYPDVKYTTVDE		1656.79	829.401	1656.79	829.401	2
tr|V4UB93|V4UB93_9ROSI; tr|V4SHN5|V4SHN5_9ROSI; tr|V4S7X9|V4S7X9_9ROSI; tr|V4RQ35|V4RQ35_9ROSI; tr|A0A2H5PGS7|A0A2H5PGS7_CITUN	Uncharacterized protein OS=Citrus clementina OX=85681 GN=CICLE_v10028894mg PE=4 SV=1; Uncharacterized protein OS=Citrus clementina OX=85681 GN=CICLE_v10028896mg PE=4 SV=1; Uncharacterized protein OS=Citrus clementina OX=85681 GN=CICLE_v10028896mg PE=4 SV=1; Uncharacterized protein OS=Citrus clementina OX=85681 GN=CICLE_v10028894mg PE=4 SV=1; Uncharacterized protein OS=Citrus unshiu OX=55188 GN=CU…	99	WERKIGKTLEKEYVSE		1994.05	499.52	1994.05	499.519	4
tr|A0A2H5MYC8|A0A2H5MYC8_CITUN	Uncharacterized protein OS=Citrus unshiu OX=55188 GN=CUMW_004220 PE=4 SV=1	99	AMQRTKEEGEEMMGKNEMKVM	Oxidation(M)@13; Oxidation(M)@18; Oxidation(M)@21	2534.1	634.532	2534.09	634.531	4
tr|A0A2H5MYC8|A0A2H5MYC8_CITUN	Uncharacterized protein OS=Citrus unshiu OX=55188 GN=CUMW_004220 PE=4 SV=1	99	FGITGAVTPGTSDRGAGT		1663.82	832.915	1663.82	832.916	2
tr|A0A2H5MYC8|A0A2H5MYC8_CITUN	Uncharacterized protein OS=Citrus unshiu OX=55188 GN=CUMW_004220 PE=4 SV=1	99	VALDESGESF		1052.47	527.24	1052.47	527.24	2
tr|A0A2H5MYC8|A0A2H5MYC8_CITUN	Uncharacterized protein OS=Citrus unshiu OX=55188 GN=CUMW_004220 PE=4 SV=1	99	YATSSVEQSIRKAQEENS		2025.96	676.329	2025.96	676.327	3
tr|A0A2H5NKL3|A0A2H5NKL3_CITUN	Uncharacterized protein OS=Citrus unshiu OX=55188 GN=CUMW_053610 PE=4 SV=1	99	FGKRPSHSNNFGEL		1588.78	398.203	1588.77	398.201	4
tr|A0A2H5NKL3|A0A2H5NKL3_CITUN	Uncharacterized protein OS=Citrus unshiu OX=55188 GN=CUMW_053610 PE=4 SV=1	99	KVMEREAKELAFNTRA		1891.99	631.671	1891.99	631.672	3
tr|A0A2H5NKL3|A0A2H5NKL3_CITUN	Uncharacterized protein OS=Citrus unshiu OX=55188 GN=CUMW_053610 PE=4 SV=1	99	KVMEREAKELAFNTRADE		2136.06	535.023	2136.06	535.023	4
tr|A0A2H5NKL3|A0A2H5NKL3_CITUN	Uncharacterized protein OS=Citrus unshiu OX=55188 GN=CUMW_053610 PE=4 SV=1	99	LAFNTRADEVE		1263.62	632.816	1263.61	632.812	2
tr|V4UVG8|V4UVG8_9ROSI; tr|V4U1B1|V4U1B1_9ROSI; tr|V4TH07|V4TH07_9ROSI; tr|A0A2H5PEQ2|A0A2H5PEQ2_CITUN; tr|A0A2H5PEQ0|A0A2H5PEQ0_CITUN; tr|A0A2H5MZM8|A0A2H5MZM8_CITUN; tr|A0A2H5MZM3|A0A2H5MZM3_CITUN; tr|A0A067FSA9|A0A067FSA9_CITSI; tr|A0A067F2C3|A0A067F2C3_CITSI; tr|A0A067F1H7|A0A067F1H7_CITSI	Uncharacterized protein OS=Citrus clementina OX=85681 GN=CICLE_v10013029mg PE=4 SV=1; Uncharacterized protein OS=Citrus clementina OX=85681 GN=CICLE_v10016866mg PE=4 SV=1; Uncharacterized protein OS=Citrus clementina OX=85681 GN=CICLE_v10016866mg PE=4 SV=1; Uncharacterized protein OS=Citrus unshiu OX=55188 GN=CUMW_129770 PE=4 SV=1; Uncharacterized protein OS=Citrus unshiu OX=55188 GN=CUMW_129780 …	99	MIREADVDGD		1119.49	560.752	1119.49	560.751	2
tr|V4UVG8|V4UVG8_9ROSI; tr|V4U1B1|V4U1B1_9ROSI; tr|V4TH07|V4TH07_9ROSI; tr|A0A2H5PEQ2|A0A2H5PEQ2_CITUN; tr|A0A2H5PEQ0|A0A2H5PEQ0_CITUN; tr|A0A2H5MZM8|A0A2H5MZM8_CITUN; tr|A0A2H5MZM3|A0A2H5MZM3_CITUN; tr|A0A067FSA9|A0A067FSA9_CITSI; tr|A0A067F2C3|A0A067F2C3_CITSI; tr|A0A067F1H7|A0A067F1H7_CITSI	Uncharacterized protein OS=Citrus clementina OX=85681 GN=CICLE_v10013029mg PE=4 SV=1; Uncharacterized protein OS=Citrus clementina OX=85681 GN=CICLE_v10016866mg PE=4 SV=1; Uncharacterized protein OS=Citrus clementina OX=85681 GN=CICLE_v10016866mg PE=4 SV=1; Uncharacterized protein OS=Citrus unshiu OX=55188 GN=CUMW_129770 PE=4 SV=1; Uncharacterized protein OS=Citrus unshiu OX=55188 GN=CUMW_129780 …	99	MIREADVDGDGQINY		1694.76	848.387	1694.76	848.386	2
tr|V4UVG8|V4UVG8_9ROSI; tr|V4U1B1|V4U1B1_9ROSI; tr|V4TH07|V4TH07_9ROSI; tr|A0A2H5PEQ2|A0A2H5PEQ2_CITUN; tr|A0A2H5PEQ0|A0A2H5PEQ0_CITUN; tr|A0A2H5MZM8|A0A2H5MZM8_CITUN; tr|A0A2H5MZM3|A0A2H5MZM3_CITUN; tr|A0A067FSA9|A0A067FSA9_CITSI; tr|A0A067F2C3|A0A067F2C3_CITSI; tr|A0A067F1H7|A0A067F1H7_CITSI	Uncharacterized protein OS=Citrus clementina OX=85681 GN=CICLE_v10013029mg PE=4 SV=1; Uncharacterized protein OS=Citrus clementina OX=85681 GN=CICLE_v10016866mg PE=4 SV=1; Uncharacterized protein OS=Citrus clementina OX=85681 GN=CICLE_v10016866mg PE=4 SV=1; Uncharacterized protein OS=Citrus unshiu OX=55188 GN=CUMW_129770 PE=4 SV=1; Uncharacterized protein OS=Citrus unshiu OX=55188 GN=CUMW_129780 …	99	MIREADVDGDGQINYEE		1952.85	977.431	1952.84	977.428	2
tr|V4UVG8|V4UVG8_9ROSI; tr|V4U1B1|V4U1B1_9ROSI; tr|V4TH07|V4TH07_9ROSI; tr|A0A2H5PEQ2|A0A2H5PEQ2_CITUN; tr|A0A2H5PEQ0|A0A2H5PEQ0_CITUN; tr|A0A2H5MZM8|A0A2H5MZM8_CITUN; tr|A0A2H5MZM3|A0A2H5MZM3_CITUN; tr|A0A067FSA9|A0A067FSA9_CITSI; tr|A0A067F2C3|A0A067F2C3_CITSI; tr|A0A067F1H7|A0A067F1H7_CITSI	Uncharacterized protein OS=Citrus clementina OX=85681 GN=CICLE_v10013029mg PE=4 SV=1; Uncharacterized protein OS=Citrus clementina OX=85681 GN=CICLE_v10016866mg PE=4 SV=1; Uncharacterized protein OS=Citrus clementina OX=85681 GN=CICLE_v10016866mg PE=4 SV=1; Uncharacterized protein OS=Citrus unshiu OX=55188 GN=CUMW_129770 PE=4 SV=1; Uncharacterized protein OS=Citrus unshiu OX=55188 GN=CUMW_129780 …	99	RVFDKDQNGFISA		1495.74	748.879	1495.74	748.878	2
tr|V4SX86|V4SX86_9ROSI; tr|A0A067GMT2|A0A067GMT2_CITSI; tr|A0A067GDB6|A0A067GDB6_CITSI; tr|A0A067GAK5|A0A067GAK5_CITSI	Uncharacterized protein OS=Citrus clementina OX=85681 GN=CICLE_v10019184mg PE=3 SV=1; Uncharacterized protein (Fragment) OS=Citrus sinensis OX=2711 GN=CISIN_1g0059551mg PE=3 SV=1; Uncharacterized protein (Fragment) OS=Citrus sinensis OX=2711 GN=CISIN_1g0059551mg PE=3 SV=1; Uncharacterized protein (Fragment) OS=Citrus sinensis OX=2711 GN=CISIN_1g0059551mg PE=3 SV=1	99	YFDGKEPNKGVNPDEAVAY		2111.98	1057	2111.98	1057	2
tr|V4SX86|V4SX86_9ROSI; tr|A0A067GMT2|A0A067GMT2_CITSI; tr|A0A067GDB6|A0A067GDB6_CITSI; tr|A0A067GAK5|A0A067GAK5_CITSI	Uncharacterized protein OS=Citrus clementina OX=85681 GN=CICLE_v10019184mg PE=3 SV=1; Uncharacterized protein (Fragment) OS=Citrus sinensis OX=2711 GN=CISIN_1g0059551mg PE=3 SV=1; Uncharacterized protein (Fragment) OS=Citrus sinensis OX=2711 GN=CISIN_1g0059551mg PE=3 SV=1; Uncharacterized protein (Fragment) OS=Citrus sinensis OX=2711 GN=CISIN_1g0059551mg PE=3 SV=1	99	YFDGKEPNKGVNPDEAVAYGA		2240.04	747.688	2240.04	747.687	3
tr|V4SX86|V4SX86_9ROSI; tr|A0A067GMT2|A0A067GMT2_CITSI; tr|A0A067GDB6|A0A067GDB6_CITSI; tr|A0A067GAK5|A0A067GAK5_CITSI	Uncharacterized protein OS=Citrus clementina OX=85681 GN=CICLE_v10019184mg PE=3 SV=1; Uncharacterized protein (Fragment) OS=Citrus sinensis OX=2711 GN=CISIN_1g0059551mg PE=3 SV=1; Uncharacterized protein (Fragment) OS=Citrus sinensis OX=2711 GN=CISIN_1g0059551mg PE=3 SV=1; Uncharacterized protein (Fragment) OS=Citrus sinensis OX=2711 GN=CISIN_1g0059551mg PE=3 SV=1	99	YFDGKEPNKGVNPDEAVAYGAAVQ		2538.21	847.076	2538.2	847.075	3
tr|V4SX86|V4SX86_9ROSI; tr|A0A067GMT2|A0A067GMT2_CITSI; tr|A0A067GDB6|A0A067GDB6_CITSI; tr|A0A067GAK5|A0A067GAK5_CITSI	Uncharacterized protein OS=Citrus clementina OX=85681 GN=CICLE_v10019184mg PE=3 SV=1; Uncharacterized protein (Fragment) OS=Citrus sinensis OX=2711 GN=CISIN_1g0059551mg PE=3 SV=1; Uncharacterized protein (Fragment) OS=Citrus sinensis OX=2711 GN=CISIN_1g0059551mg PE=3 SV=1; Uncharacterized protein (Fragment) OS=Citrus sinensis OX=2711 GN=CISIN_1g0059551mg PE=3 SV=1	99	MILTKMKETAE		1293.67	647.842	1293.67	647.841	2
tr|V4VN61|V4VN61_9ROSI; tr|A0A2H5QDV7|A0A2H5QDV7_CITUN; tr|A0A2H5QDV5|A0A2H5QDV5_CITUN; tr|A0A2H5QDU7|A0A2H5QDU7_CITUN; tr|A0A067E7S5|A0A067E7S5_CITSI; tr|A0A067E090|A0A067E090_CITSI; tr|A0A067DWS5|A0A067DWS5_CITSI; tr|A0A067DWB9|A0A067DWB9_CITSI; tr|A0A067DWB5|A0A067DWB5_CITSI	Uncharacterized protein OS=Citrus clementina OX=85681 GN=CICLE_v10018844mg PE=4 SV=1; Uncharacterized protein OS=Citrus unshiu OX=55188 GN=CUMW_220830 PE=4 SV=1; Uncharacterized protein OS=Citrus unshiu OX=55188 GN=CUMW_220820 PE=4 SV=1; Uncharacterized protein OS=Citrus unshiu OX=55188 GN=CUMW_220830 PE=4 SV=1; Uncharacterized protein OS=Citrus sinensis OX=2711 GN=CISIN_1g003169mg PE=4 SV=1; Unc…	99	AKMYASKFGVDESKM		1690.83	423.714	1690.81	423.709	4
tr|V4VN61|V4VN61_9ROSI; tr|A0A2H5QDV7|A0A2H5QDV7_CITUN; tr|A0A2H5QDV5|A0A2H5QDV5_CITUN; tr|A0A2H5QDU7|A0A2H5QDU7_CITUN; tr|A0A067E7S5|A0A067E7S5_CITSI; tr|A0A067E090|A0A067E090_CITSI; tr|A0A067DWS5|A0A067DWS5_CITSI; tr|A0A067DWB9|A0A067DWB9_CITSI; tr|A0A067DWB5|A0A067DWB5_CITSI	Uncharacterized protein OS=Citrus clementina OX=85681 GN=CICLE_v10018844mg PE=4 SV=1; Uncharacterized protein OS=Citrus unshiu OX=55188 GN=CUMW_220830 PE=4 SV=1; Uncharacterized protein OS=Citrus unshiu OX=55188 GN=CUMW_220820 PE=4 SV=1; Uncharacterized protein OS=Citrus unshiu OX=55188 GN=CUMW_220830 PE=4 SV=1; Uncharacterized protein OS=Citrus sinensis OX=2711 GN=CISIN_1g003169mg PE=4 SV=1; Unc…	99	IDSPGHVDFSSEVTAA		1630.74	816.38	1630.75	816.381	2
tr|V4VN61|V4VN61_9ROSI; tr|A0A2H5QDV7|A0A2H5QDV7_CITUN; tr|A0A2H5QDV5|A0A2H5QDV5_CITUN; tr|A0A2H5QDU7|A0A2H5QDU7_CITUN; tr|A0A067E7S5|A0A067E7S5_CITSI; tr|A0A067E090|A0A067E090_CITSI; tr|A0A067DWS5|A0A067DWS5_CITSI; tr|A0A067DWB9|A0A067DWB9_CITSI; tr|A0A067DWB5|A0A067DWB5_CITSI	Uncharacterized protein OS=Citrus clementina OX=85681 GN=CICLE_v10018844mg PE=4 SV=1; Uncharacterized protein OS=Citrus unshiu OX=55188 GN=CUMW_220830 PE=4 SV=1; Uncharacterized protein OS=Citrus unshiu OX=55188 GN=CUMW_220820 PE=4 SV=1; Uncharacterized protein OS=Citrus unshiu OX=55188 GN=CUMW_220830 PE=4 SV=1; Uncharacterized protein OS=Citrus sinensis OX=2711 GN=CISIN_1g003169mg PE=4 SV=1; Unc…	99	YVSKMIPASDKGRF	Oxidation(M)@5	1613.82	807.919	1613.82	807.919	2
tr|V4VN61|V4VN61_9ROSI; tr|A0A2H5QDV7|A0A2H5QDV7_CITUN; tr|A0A2H5QDV5|A0A2H5QDV5_CITUN; tr|A0A2H5QDU7|A0A2H5QDU7_CITUN; tr|A0A067E7S5|A0A067E7S5_CITSI; tr|A0A067E090|A0A067E090_CITSI; tr|A0A067DWS5|A0A067DWS5_CITSI; tr|A0A067DWB9|A0A067DWB9_CITSI; tr|A0A067DWB5|A0A067DWB5_CITSI	Uncharacterized protein OS=Citrus clementina OX=85681 GN=CICLE_v10018844mg PE=4 SV=1; Uncharacterized protein OS=Citrus unshiu OX=55188 GN=CUMW_220830 PE=4 SV=1; Uncharacterized protein OS=Citrus unshiu OX=55188 GN=CUMW_220820 PE=4 SV=1; Uncharacterized protein OS=Citrus unshiu OX=55188 GN=CUMW_220830 PE=4 SV=1; Uncharacterized protein OS=Citrus sinensis OX=2711 GN=CISIN_1g003169mg PE=4 SV=1; Unc…	99	YEGPLDDAYANA		1297.55	649.781	1297.55	649.78	2
tr|V4VN61|V4VN61_9ROSI; tr|A0A2H5QDV7|A0A2H5QDV7_CITUN; tr|A0A2H5QDV5|A0A2H5QDV5_CITUN; tr|A0A2H5QDU7|A0A2H5QDU7_CITUN; tr|A0A067E7S5|A0A067E7S5_CITSI; tr|A0A067E090|A0A067E090_CITSI; tr|A0A067DWS5|A0A067DWS5_CITSI; tr|A0A067DWB9|A0A067DWB9_CITSI; tr|A0A067DWB5|A0A067DWB5_CITSI	Uncharacterized protein OS=Citrus clementina OX=85681 GN=CICLE_v10018844mg PE=4 SV=1; Uncharacterized protein OS=Citrus unshiu OX=55188 GN=CUMW_220830 PE=4 SV=1; Uncharacterized protein OS=Citrus unshiu OX=55188 GN=CUMW_220820 PE=4 SV=1; Uncharacterized protein OS=Citrus unshiu OX=55188 GN=CUMW_220830 PE=4 SV=1; Uncharacterized protein OS=Citrus sinensis OX=2711 GN=CISIN_1g003169mg PE=4 SV=1; Unc…	99	GAGELHLEICLKDLQDDF	Oxidation(H)@6	2030.99	1016.5	2030.96	1016.49	2
tr|V4S036|V4S036_9ROSI; tr|A0A2H5P3I1|A0A2H5P3I1_CITUN; tr|A0A2H5P2Q7|A0A2H5P2Q7_CITUN; tr|A0A2H5P2Q6|A0A2H5P2Q6_CITUN; tr|A0A067EG10|A0A067EG10_CITSI	Uncharacterized protein OS=Citrus clementina OX=85681 GN=CICLE_v10006723mg PE=4 SV=1; Uncharacterized protein OS=Citrus unshiu OX=55188 GN=CUMW_098720 PE=4 SV=1; Uncharacterized protein OS=Citrus unshiu OX=55188 GN=CUMW_098720 PE=4 SV=1; Uncharacterized protein OS=Citrus unshiu OX=55188 GN=CUMW_098720 PE=4 SV=1; Uncharacterized protein OS=Citrus sinensis OX=2711 GN=CISIN_1g043673mg PE=4 SV=1	99	ATEAPYAPVTY		1181.56	591.788	1181.56	591.787	2
tr|V4S036|V4S036_9ROSI; tr|A0A2H5P3I1|A0A2H5P3I1_CITUN; tr|A0A2H5P2Q7|A0A2H5P2Q7_CITUN; tr|A0A2H5P2Q6|A0A2H5P2Q6_CITUN; tr|A0A067EG10|A0A067EG10_CITSI	Uncharacterized protein OS=Citrus clementina OX=85681 GN=CICLE_v10006723mg PE=4 SV=1; Uncharacterized protein OS=Citrus unshiu OX=55188 GN=CUMW_098720 PE=4 SV=1; Uncharacterized protein OS=Citrus unshiu OX=55188 GN=CUMW_098720 PE=4 SV=1; Uncharacterized protein OS=Citrus unshiu OX=55188 GN=CUMW_098720 PE=4 SV=1; Uncharacterized protein OS=Citrus sinensis OX=2711 GN=CISIN_1g043673mg PE=4 SV=1	99	ATEAPYAPVTYE		1310.6	656.309	1310.6	656.309	2
tr|V4S036|V4S036_9ROSI; tr|A0A2H5P3I1|A0A2H5P3I1_CITUN; tr|A0A2H5P2Q7|A0A2H5P2Q7_CITUN; tr|A0A2H5P2Q6|A0A2H5P2Q6_CITUN; tr|A0A067EG10|A0A067EG10_CITSI	Uncharacterized protein OS=Citrus clementina OX=85681 GN=CICLE_v10006723mg PE=4 SV=1; Uncharacterized protein OS=Citrus unshiu OX=55188 GN=CUMW_098720 PE=4 SV=1; Uncharacterized protein OS=Citrus unshiu OX=55188 GN=CUMW_098720 PE=4 SV=1; Uncharacterized protein OS=Citrus unshiu OX=55188 GN=CUMW_098720 PE=4 SV=1; Uncharacterized protein OS=Citrus sinensis OX=2711 GN=CISIN_1g043673mg PE=4 SV=1	99	DKDSMATEAPYAPVTYE		1886.82	944.419	1886.82	944.419	2
tr|V4S036|V4S036_9ROSI; tr|A0A2H5P3I1|A0A2H5P3I1_CITUN; tr|A0A2H5P2Q7|A0A2H5P2Q7_CITUN; tr|A0A2H5P2Q6|A0A2H5P2Q6_CITUN; tr|A0A067EG10|A0A067EG10_CITSI	Uncharacterized protein OS=Citrus clementina OX=85681 GN=CICLE_v10006723mg PE=4 SV=1; Uncharacterized protein OS=Citrus unshiu OX=55188 GN=CUMW_098720 PE=4 SV=1; Uncharacterized protein OS=Citrus unshiu OX=55188 GN=CUMW_098720 PE=4 SV=1; Uncharacterized protein OS=Citrus unshiu OX=55188 GN=CUMW_098720 PE=4 SV=1; Uncharacterized protein OS=Citrus sinensis OX=2711 GN=CISIN_1g043673mg PE=4 SV=1	99	DKDSMATEAPYAPVTY	Oxidation(M)@5	1773.78	887.896	1773.78	887.896	2
tr|V4S9G5|V4S9G5_9ROSI; tr|A0A2H5NQP8|A0A2H5NQP8_CITUN; tr|A0A2H5NQK8|A0A2H5NQK8_CITUN; tr|A0A067FDS3|A0A067FDS3_CITSI	Phosphoglycerate kinase OS=Citrus clementina OX=85681 GN=CICLE_v10005101mg PE=3 SV=1; Phosphoglycerate kinase OS=Citrus unshiu OX=55188 GN=CUMW_066960 PE=3 SV=1; Phosphoglycerate kinase OS=Citrus unshiu OX=55188 GN=CUMW_066960 PE=3 SV=1; Phosphoglycerate kinase OS=Citrus sinensis OX=2711 GN=CISIN_1g040813mg PE=3 SV=1	99	DVGPDAIKSFSE		1263.6	632.806	1263.6	632.806	2
tr|V4S9G5|V4S9G5_9ROSI; tr|A0A2H5NQP8|A0A2H5NQP8_CITUN; tr|A0A2H5NQK8|A0A2H5NQK8_CITUN; tr|A0A067FDS3|A0A067FDS3_CITSI	Phosphoglycerate kinase OS=Citrus clementina OX=85681 GN=CICLE_v10005101mg PE=3 SV=1; Phosphoglycerate kinase OS=Citrus unshiu OX=55188 GN=CUMW_066960 PE=3 SV=1; Phosphoglycerate kinase OS=Citrus unshiu OX=55188 GN=CUMW_066960 PE=3 SV=1; Phosphoglycerate kinase OS=Citrus sinensis OX=2711 GN=CISIN_1g040813mg PE=3 SV=1	99	MEKAKSKGVSLL		1289.73	430.919	1289.74	430.92	3
tr|V4S9G5|V4S9G5_9ROSI; tr|A0A2H5NQP8|A0A2H5NQP8_CITUN; tr|A0A2H5NQK8|A0A2H5NQK8_CITUN; tr|A0A067FDS3|A0A067FDS3_CITSI	Phosphoglycerate kinase OS=Citrus clementina OX=85681 GN=CICLE_v10005101mg PE=3 SV=1; Phosphoglycerate kinase OS=Citrus unshiu OX=55188 GN=CUMW_066960 PE=3 SV=1; Phosphoglycerate kinase OS=Citrus unshiu OX=55188 GN=CUMW_066960 PE=3 SV=1; Phosphoglycerate kinase OS=Citrus sinensis OX=2711 GN=CISIN_1g040813mg PE=3 SV=1	99	AVEKVGLADKMSHIS		1583.83	792.924	1583.83	792.924	2
tr|V4S9G5|V4S9G5_9ROSI; tr|A0A2H5NQP8|A0A2H5NQP8_CITUN; tr|A0A2H5NQK8|A0A2H5NQK8_CITUN; tr|A0A067FDS3|A0A067FDS3_CITSI	Phosphoglycerate kinase OS=Citrus clementina OX=85681 GN=CICLE_v10005101mg PE=3 SV=1; Phosphoglycerate kinase OS=Citrus unshiu OX=55188 GN=CUMW_066960 PE=3 SV=1; Phosphoglycerate kinase OS=Citrus unshiu OX=55188 GN=CUMW_066960 PE=3 SV=1; Phosphoglycerate kinase OS=Citrus sinensis OX=2711 GN=CISIN_1g040813mg PE=3 SV=1	99	VVIADKFAAD		1047.56	524.787	1047.56	524.787	2
tr|V4S8T3|V4S8T3_9ROSI; tr|D0ELH5|D0ELH5_CITSI; tr|A0A2H5QS95|A0A2H5QS95_CITUN; tr|A0A0B6VMU5|A0A0B6VMU5_9ROSI; tr|A0A067D7H7|A0A067D7H7_CITSI	Peptidyl-prolyl cis-trans isomerase OS=Citrus clementina OX=85681 GN=CICLE_v10029386mg PE=3 SV=1; Peptidyl-prolyl cis-trans isomerase OS=Citrus sinensis OX=2711 GN=CYP PE=1 SV=1; Peptidyl-prolyl cis-trans isomerase OS=Citrus unshiu OX=55188 GN=CUMW_254230 PE=3 SV=1; Peptidyl-prolyl cis-trans isomerase OS=Citrus tamurana OX=488172 GN=CCP PE=2 SV=1; Peptidyl-prolyl cis-trans isomerase OS=Citrus sin…	99	FTAGNGTGGESIYGSKFADEN		2120.93	1061.47	2120.93	1061.47	2
tr|V4S8T3|V4S8T3_9ROSI; tr|D0ELH5|D0ELH5_CITSI; tr|A0A2H5QS95|A0A2H5QS95_CITUN; tr|A0A0B6VMU5|A0A0B6VMU5_9ROSI; tr|A0A067D7H7|A0A067D7H7_CITSI	Peptidyl-prolyl cis-trans isomerase OS=Citrus clementina OX=85681 GN=CICLE_v10029386mg PE=3 SV=1; Peptidyl-prolyl cis-trans isomerase OS=Citrus sinensis OX=2711 GN=CYP PE=1 SV=1; Peptidyl-prolyl cis-trans isomerase OS=Citrus unshiu OX=55188 GN=CUMW_254230 PE=3 SV=1; Peptidyl-prolyl cis-trans isomerase OS=Citrus tamurana OX=488172 GN=CCP PE=2 SV=1; Peptidyl-prolyl cis-trans isomerase OS=Citrus sin…	99	NFVKKHTGPGIL		1309.75	655.883	1309.75	655.883	2
tr|V4S8T3|V4S8T3_9ROSI; tr|D0ELH5|D0ELH5_CITSI; tr|A0A2H5QS95|A0A2H5QS95_CITUN; tr|A0A0B6VMU5|A0A0B6VMU5_9ROSI; tr|A0A067D7H7|A0A067D7H7_CITSI	Peptidyl-prolyl cis-trans isomerase OS=Citrus clementina OX=85681 GN=CICLE_v10029386mg PE=3 SV=1; Peptidyl-prolyl cis-trans isomerase OS=Citrus sinensis OX=2711 GN=CYP PE=1 SV=1; Peptidyl-prolyl cis-trans isomerase OS=Citrus unshiu OX=55188 GN=CUMW_254230 PE=3 SV=1; Peptidyl-prolyl cis-trans isomerase OS=Citrus tamurana OX=488172 GN=CCP PE=2 SV=1; Peptidyl-prolyl cis-trans isomerase OS=Citrus sin…	99	TAGNGTGGESIYGSKF		1544.71	773.364	1544.71	773.363	2
tr|V4TY40|V4TY40_9ROSI; tr|A0A2H5NPV3|A0A2H5NPV3_CITUN	Uncharacterized protein OS=Citrus clementina OX=85681 GN=CICLE_v10018991mg PE=4 SV=1; Uncharacterized protein OS=Citrus unshiu OX=55188 GN=CUMW_063380 PE=4 SV=1	99	AEKHLAARYNKPDNDIVDHYTY		2632.28	659.077	2632.27	659.074	4
tr|V4TY40|V4TY40_9ROSI; tr|A0A2H5NPV3|A0A2H5NPV3_CITUN	Uncharacterized protein OS=Citrus clementina OX=85681 GN=CICLE_v10018991mg PE=4 SV=1; Uncharacterized protein OS=Citrus unshiu OX=55188 GN=CUMW_063380 PE=4 SV=1	99	AEYEKKYPEEAAEF		1702.78	852.396	1702.77	852.394	2
tr|V4TY40|V4TY40_9ROSI; tr|A0A2H5NPV3|A0A2H5NPV3_CITUN	Uncharacterized protein OS=Citrus clementina OX=85681 GN=CICLE_v10018991mg PE=4 SV=1; Uncharacterized protein OS=Citrus unshiu OX=55188 GN=CUMW_063380 PE=4 SV=1	99	VEKSVNTIRF		1191.66	398.228	1191.66	398.228	3
tr|V4U7H5|V4U7H5_9ROSI; tr|A0A2H5NMM2|A0A2H5NMM2_CITUN; tr|A0A2H5NLW5|A0A2H5NLW5_CITUN; tr|A0A2H5NLV1|A0A2H5NLV1_CITUN; tr|A0A2H5NLU1|A0A2H5NLU1_CITUN; tr|A0A067EM57|A0A067EM57_CITSI; tr|A0A067EDP6|A0A067EDP6_CITSI; tr|A0A067E9Y5|A0A067E9Y5_CITSI	Uncharacterized protein OS=Citrus clementina OX=85681 GN=CICLE_v10004167mg PE=4 SV=1; Uncharacterized protein OS=Citrus unshiu OX=55188 GN=CUMW_057200 PE=4 SV=1; Uncharacterized protein OS=Citrus unshiu OX=55188 GN=CUMW_057200 PE=4 SV=1; Uncharacterized protein OS=Citrus unshiu OX=55188 GN=CUMW_057200 PE=4 SV=1; Uncharacterized protein OS=Citrus unshiu OX=55188 GN=CUMW_057200 PE=4 SV=1; Uncharact…	99	AEDKLSTGHGLLQVDKA		1780.93	446.24	1780.93	446.24	4
tr|V4U7H5|V4U7H5_9ROSI; tr|A0A2H5NMM2|A0A2H5NMM2_CITUN; tr|A0A2H5NLW5|A0A2H5NLW5_CITUN; tr|A0A2H5NLV1|A0A2H5NLV1_CITUN; tr|A0A2H5NLU1|A0A2H5NLU1_CITUN; tr|A0A067EM57|A0A067EM57_CITSI; tr|A0A067EDP6|A0A067EDP6_CITSI; tr|A0A067E9Y5|A0A067E9Y5_CITSI	Uncharacterized protein OS=Citrus clementina OX=85681 GN=CICLE_v10004167mg PE=4 SV=1; Uncharacterized protein OS=Citrus unshiu OX=55188 GN=CUMW_057200 PE=4 SV=1; Uncharacterized protein OS=Citrus unshiu OX=55188 GN=CUMW_057200 PE=4 SV=1; Uncharacterized protein OS=Citrus unshiu OX=55188 GN=CUMW_057200 PE=4 SV=1; Uncharacterized protein OS=Citrus unshiu OX=55188 GN=CUMW_057200 PE=4 SV=1; Uncharact…	99	YLRHDNVQYLEKMKQ	Oxidation(M)@13	1979.99	496.006	1979.99	496.004	4
tr|V4U7H5|V4U7H5_9ROSI; tr|A0A2H5NMM2|A0A2H5NMM2_CITUN; tr|A0A2H5NLW5|A0A2H5NLW5_CITUN; tr|A0A2H5NLV1|A0A2H5NLV1_CITUN; tr|A0A2H5NLU1|A0A2H5NLU1_CITUN; tr|A0A067EM57|A0A067EM57_CITSI; tr|A0A067EDP6|A0A067EDP6_CITSI; tr|A0A067E9Y5|A0A067E9Y5_CITSI	Uncharacterized protein OS=Citrus clementina OX=85681 GN=CICLE_v10004167mg PE=4 SV=1; Uncharacterized protein OS=Citrus unshiu OX=55188 GN=CUMW_057200 PE=4 SV=1; Uncharacterized protein OS=Citrus unshiu OX=55188 GN=CUMW_057200 PE=4 SV=1; Uncharacterized protein OS=Citrus unshiu OX=55188 GN=CUMW_057200 PE=4 SV=1; Uncharacterized protein OS=Citrus unshiu OX=55188 GN=CUMW_057200 PE=4 SV=1; Uncharact…	99	VEANPQFDGRGVV		1386.69	694.354	1386.69	694.352	2
tr|V4VFS1|V4VFS1_9ROSI; tr|A0A067H382|A0A067H382_CITSI; tr|A0A067H2S2|A0A067H2S2_CITSI	Glyceraldehyde-3-phosphate dehydrogenase OS=Citrus clementina OX=85681 GN=CICLE_v10032014mg PE=3 SV=1; Glyceraldehyde-3-phosphate dehydrogenase OS=Citrus sinensis OX=2711 GN=CISIN_1g019445mg PE=3 SV=1; Glyceraldehyde-3-phosphate dehydrogenase OS=Citrus sinensis OX=2711 GN=CISIN_1g019445mg PE=3 SV=1	99	FKYDSVHGQWKHNELK	Lys-loss@C-term	1886.91	944.461	1886.91	944.46	2
tr|V4VFS1|V4VFS1_9ROSI; tr|A0A067H382|A0A067H382_CITSI; tr|A0A067H2S2|A0A067H2S2_CITSI	Glyceraldehyde-3-phosphate dehydrogenase OS=Citrus clementina OX=85681 GN=CICLE_v10032014mg PE=3 SV=1; Glyceraldehyde-3-phosphate dehydrogenase OS=Citrus sinensis OX=2711 GN=CISIN_1g019445mg PE=3 SV=1; Glyceraldehyde-3-phosphate dehydrogenase OS=Citrus sinensis OX=2711 GN=CISIN_1g019445mg PE=3 SV=1	99	PALNGKLTGMS		1087.57	544.791	1087.57	544.792	2
tr|V4VFS1|V4VFS1_9ROSI; tr|A0A067H382|A0A067H382_CITSI; tr|A0A067H2S2|A0A067H2S2_CITSI	Glyceraldehyde-3-phosphate dehydrogenase OS=Citrus clementina OX=85681 GN=CICLE_v10032014mg PE=3 SV=1; Glyceraldehyde-3-phosphate dehydrogenase OS=Citrus sinensis OX=2711 GN=CISIN_1g019445mg PE=3 SV=1; Glyceraldehyde-3-phosphate dehydrogenase OS=Citrus sinensis OX=2711 GN=CISIN_1g019445mg PE=3 SV=1	99	VVGVNEKEYKPEL		1502.8	752.408	1502.8	752.406	2
tr|V4VFS1|V4VFS1_9ROSI; tr|A0A067H382|A0A067H382_CITSI; tr|A0A067H2S2|A0A067H2S2_CITSI	Glyceraldehyde-3-phosphate dehydrogenase OS=Citrus clementina OX=85681 GN=CICLE_v10032014mg PE=3 SV=1; Glyceraldehyde-3-phosphate dehydrogenase OS=Citrus sinensis OX=2711 GN=CISIN_1g019445mg PE=3 SV=1; Glyceraldehyde-3-phosphate dehydrogenase OS=Citrus sinensis OX=2711 GN=CISIN_1g019445mg PE=3 SV=1	99	MTTVHSITATQKTVDGPSMKDWRGGRAASFN	Trp->Kynurenin(W)@22	3353.64	839.418	3353.62	839.413	4
tr|V4TIY6|V4TIY6_9ROSI; tr|V4SZQ0|V4SZQ0_9ROSI; tr|A0A2H5PFC4|A0A2H5PFC4_CITUN; tr|A0A067EP05|A0A067EP05_CITSI; tr|A0A067EBT2|A0A067EBT2_CITSI	Uncharacterized protein OS=Citrus clementina OX=85681 GN=CICLE_v10021530mg PE=3 SV=1; Uncharacterized protein OS=Citrus clementina OX=85681 GN=CICLE_v10021530mg PE=3 SV=1; Uncharacterized protein OS=Citrus unshiu OX=55188 GN=CUMW_131340 PE=3 SV=1; Uncharacterized protein OS=Citrus sinensis OX=2711 GN=CISIN_1g027254mg PE=3 SV=1; Uncharacterized protein OS=Citrus sinensis OX=2711 GN=CISIN_1g027254m…	99	DVKPWDDETDMKKLEE		1976.91	659.977	1976.9	659.975	3
tr|V4TIY6|V4TIY6_9ROSI; tr|V4SZQ0|V4SZQ0_9ROSI; tr|A0A2H5PFC4|A0A2H5PFC4_CITUN; tr|A0A067EP05|A0A067EP05_CITSI; tr|A0A067EBT2|A0A067EBT2_CITSI	Uncharacterized protein OS=Citrus clementina OX=85681 GN=CICLE_v10021530mg PE=3 SV=1; Uncharacterized protein OS=Citrus clementina OX=85681 GN=CICLE_v10021530mg PE=3 SV=1; Uncharacterized protein OS=Citrus unshiu OX=55188 GN=CUMW_131340 PE=3 SV=1; Uncharacterized protein OS=Citrus sinensis OX=2711 GN=CISIN_1g027254mg PE=3 SV=1; Uncharacterized protein OS=Citrus sinensis OX=2711 GN=CISIN_1g027254m…	99	ITGYQASKDDITVY		1572.77	787.391	1572.77	787.391	2
tr|V4TIY6|V4TIY6_9ROSI; tr|V4SZQ0|V4SZQ0_9ROSI; tr|A0A2H5PFC4|A0A2H5PFC4_CITUN; tr|A0A067EP05|A0A067EP05_CITSI; tr|A0A067EBT2|A0A067EBT2_CITSI	Uncharacterized protein OS=Citrus clementina OX=85681 GN=CICLE_v10021530mg PE=3 SV=1; Uncharacterized protein OS=Citrus clementina OX=85681 GN=CICLE_v10021530mg PE=3 SV=1; Uncharacterized protein OS=Citrus unshiu OX=55188 GN=CUMW_131340 PE=3 SV=1; Uncharacterized protein OS=Citrus sinensis OX=2711 GN=CISIN_1g027254mg PE=3 SV=1; Uncharacterized protein OS=Citrus sinensis OX=2711 GN=CISIN_1g027254m…	99	LDVKPWDDETD		1331.59	666.802	1331.59	666.801	2
tr|V4U675|V4U675_9ROSI; tr|V4TVW5|V4TVW5_9ROSI; tr|Q9SLY2|Q9SLY2_CITUN; tr|A0A2H5NM51|A0A2H5NM51_CITUN; tr|A0A2H5NLE5|A0A2H5NLE5_CITUN; tr|A0A2H5NLD6|A0A2H5NLD6_CITUN; tr|A0A067HGH6|A0A067HGH6_CITSI; tr|A0A067H868|A0A067H868_CITSI; tr|A0A067H862|A0A067H862_CITSI; tr|A0A067H5L6|A0A067H5L6_CITSI; tr|A0A067H578|A0A067H578_CITSI; tr|A0A067H573|A0A067H573_CITSI	Sucrose synthase OS=Citrus clementina OX=85681 GN=CICLE_v10018889mg PE=3 SV=1; Sucrose synthase OS=Citrus clementina OX=85681 GN=CICLE_v10018889mg PE=3 SV=1; Sucrose synthase OS=Citrus unshiu OX=55188 GN=CitSUSA PE=2 SV=1; Sucrose synthase OS=Citrus unshiu OX=55188 GN=CUMW_056020 PE=3 SV=1; Sucrose synthase OS=Citrus unshiu OX=55188 GN=CUMW_056020 PE=3 SV=1; Sucrose synthase OS=Citrus unshiu OX=5…	99	ARLDHVKNMTGL		1353.71	677.865	1353.72	677.867	2
tr|V4U675|V4U675_9ROSI; tr|V4TVW5|V4TVW5_9ROSI; tr|Q9SLY2|Q9SLY2_CITUN; tr|A0A2H5NM51|A0A2H5NM51_CITUN; tr|A0A2H5NLE5|A0A2H5NLE5_CITUN; tr|A0A2H5NLD6|A0A2H5NLD6_CITUN; tr|A0A067HGH6|A0A067HGH6_CITSI; tr|A0A067H868|A0A067H868_CITSI; tr|A0A067H862|A0A067H862_CITSI; tr|A0A067H5L6|A0A067H5L6_CITSI; tr|A0A067H578|A0A067H578_CITSI; tr|A0A067H573|A0A067H573_CITSI	Sucrose synthase OS=Citrus clementina OX=85681 GN=CICLE_v10018889mg PE=3 SV=1; Sucrose synthase OS=Citrus clementina OX=85681 GN=CICLE_v10018889mg PE=3 SV=1; Sucrose synthase OS=Citrus unshiu OX=55188 GN=CitSUSA PE=2 SV=1; Sucrose synthase OS=Citrus unshiu OX=55188 GN=CUMW_056020 PE=3 SV=1; Sucrose synthase OS=Citrus unshiu OX=55188 GN=CUMW_056020 PE=3 SV=1; Sucrose synthase OS=Citrus unshiu OX=5…	99	HIDPYHPDQAAEL		1504.69	753.355	1504.69	753.355	2
tr|V4U675|V4U675_9ROSI; tr|V4TVW5|V4TVW5_9ROSI; tr|Q9SLY2|Q9SLY2_CITUN; tr|A0A2H5NM51|A0A2H5NM51_CITUN; tr|A0A2H5NLE5|A0A2H5NLE5_CITUN; tr|A0A2H5NLD6|A0A2H5NLD6_CITUN; tr|A0A067HGH6|A0A067HGH6_CITSI; tr|A0A067H868|A0A067H868_CITSI; tr|A0A067H862|A0A067H862_CITSI; tr|A0A067H5L6|A0A067H5L6_CITSI; tr|A0A067H578|A0A067H578_CITSI; tr|A0A067H573|A0A067H573_CITSI	Sucrose synthase OS=Citrus clementina OX=85681 GN=CICLE_v10018889mg PE=3 SV=1; Sucrose synthase OS=Citrus clementina OX=85681 GN=CICLE_v10018889mg PE=3 SV=1; Sucrose synthase OS=Citrus unshiu OX=55188 GN=CitSUSA PE=2 SV=1; Sucrose synthase OS=Citrus unshiu OX=55188 GN=CUMW_056020 PE=3 SV=1; Sucrose synthase OS=Citrus unshiu OX=55188 GN=CUMW_056020 PE=3 SV=1; Sucrose synthase OS=Citrus unshiu OX=5…	99	RWIAAQTNRARNGEL		1754.93	585.984	1754.93	585.984	3
tr|V4TB09|V4TB09_9ROSI; tr|A0A067H8K6|A0A067H8K6_CITSI	Uncharacterized protein OS=Citrus clementina OX=85681 GN=CICLE_v10022212mg PE=3 SV=1; Uncharacterized protein OS=Citrus sinensis OX=2711 GN=CISIN_1g046920mg PE=3 SV=1	99	LVPVDMKAGEHKKEAF		1797.94	899.977	1797.94	899.98	2
tr|V4TB09|V4TB09_9ROSI; tr|A0A067H8K6|A0A067H8K6_CITSI	Uncharacterized protein OS=Citrus clementina OX=85681 GN=CICLE_v10022212mg PE=3 SV=1; Uncharacterized protein OS=Citrus sinensis OX=2711 GN=CISIN_1g046920mg PE=3 SV=1	99	VYKPMFGMTTD	Oxidation(M)@5	1304.58	653.298	1304.58	653.296	2
tr|V4TB09|V4TB09_9ROSI; tr|A0A067H8K6|A0A067H8K6_CITSI	Uncharacterized protein OS=Citrus clementina OX=85681 GN=CICLE_v10022212mg PE=3 SV=1; Uncharacterized protein OS=Citrus sinensis OX=2711 GN=CISIN_1g046920mg PE=3 SV=1	99	VDLHHLPNIN		1170.61	586.314	1170.61	586.315	2
tr|A0A067D268|A0A067D268_CITSI; tr|A0A067D1N3|A0A067D1N3_CITSI	Uncharacterized protein OS=Citrus sinensis OX=2711 GN=CISIN_1g024629mg PE=3 SV=1; Uncharacterized protein OS=Citrus sinensis OX=2711 GN=CISIN_1g024629mg PE=3 SV=1	99	VGVNENEYKPEL		1389.67	695.845	1389.68	695.846	2
tr|A0A067D268|A0A067D268_CITSI; tr|A0A067D1N3|A0A067D1N3_CITSI	Uncharacterized protein OS=Citrus sinensis OX=2711 GN=CISIN_1g024629mg PE=3 SV=1; Uncharacterized protein OS=Citrus sinensis OX=2711 GN=CISIN_1g024629mg PE=3 SV=1	99	VVGVNENEYKPEL		1488.75	745.38	1488.75	745.38	2
tr|A0A067D268|A0A067D268_CITSI; tr|A0A067D1N3|A0A067D1N3_CITSI	Uncharacterized protein OS=Citrus sinensis OX=2711 GN=CISIN_1g024629mg PE=3 SV=1; Uncharacterized protein OS=Citrus sinensis OX=2711 GN=CISIN_1g024629mg PE=3 SV=1	99	VVGVNENEYKPELN		1602.79	802.403	1602.79	802.402	2
tr|V4U4X3|V4U4X3_9ROSI; tr|A0A2H5PMM1|A0A2H5PMM1_CITUN; tr|A0A067DU06|A0A067DU06_CITSI; tr|A0A067DKJ3|A0A067DKJ3_CITSI	Serine hydroxymethyltransferase OS=Citrus clementina OX=85681 GN=CICLE_v10004902mg PE=3 SV=1; Serine hydroxymethyltransferase OS=Citrus unshiu OX=55188 GN=CUMW_150340 PE=3 SV=1; Uncharacterized protein (Fragment) OS=Citrus sinensis OX=2711 GN=CISIN_1g0121041mg PE=4 SV=1; Uncharacterized protein (Fragment) OS=Citrus sinensis OX=2711 GN=CISIN_1g0121041mg PE=4 SV=1	99	PSLQGGPHNHQIGAL		1524.78	763.397	1524.78	763.397	2
tr|V4U4X3|V4U4X3_9ROSI; tr|A0A2H5PMM1|A0A2H5PMM1_CITUN; tr|A0A067DU06|A0A067DU06_CITSI; tr|A0A067DKJ3|A0A067DKJ3_CITSI	Serine hydroxymethyltransferase OS=Citrus clementina OX=85681 GN=CICLE_v10004902mg PE=3 SV=1; Serine hydroxymethyltransferase OS=Citrus unshiu OX=55188 GN=CUMW_150340 PE=3 SV=1; Uncharacterized protein (Fragment) OS=Citrus sinensis OX=2711 GN=CISIN_1g0121041mg PE=4 SV=1; Uncharacterized protein (Fragment) OS=Citrus sinensis OX=2711 GN=CISIN_1g0121041mg PE=4 SV=1	99	PSLQGGPHNHQIGALA		1595.82	532.947	1595.82	532.946	3
tr|V4U4X3|V4U4X3_9ROSI; tr|A0A2H5PMM1|A0A2H5PMM1_CITUN; tr|A0A067DU06|A0A067DU06_CITSI; tr|A0A067DKJ3|A0A067DKJ3_CITSI	Serine hydroxymethyltransferase OS=Citrus clementina OX=85681 GN=CICLE_v10004902mg PE=3 SV=1; Serine hydroxymethyltransferase OS=Citrus unshiu OX=55188 GN=CUMW_150340 PE=3 SV=1; Uncharacterized protein (Fragment) OS=Citrus sinensis OX=2711 GN=CISIN_1g0121041mg PE=4 SV=1; Uncharacterized protein (Fragment) OS=Citrus sinensis OX=2711 GN=CISIN_1g0121041mg PE=4 SV=1	99	YRKGPKPPKKGQPEGAVYDF		2261.2	566.308	2261.2	566.306	4
tr|V4TM67|V4TM67_9ROSI; tr|A0A2H5PQI2|A0A2H5PQI2_CITUN; tr|A0A067GAY2|A0A067GAY2_CITSI	Fructose-bisphosphate aldolase OS=Citrus clementina OX=85681 GN=CICLE_v10017877mg PE=3 SV=1; Fructose-bisphosphate aldolase OS=Citrus unshiu OX=55188 GN=CUMW_158210 PE=3 SV=1; Fructose-bisphosphate aldolase OS=Citrus sinensis OX=2711 GN=CISIN_1g016109mg PE=3 SV=1	99	KTWQGRPENTEAAQKSLL		2056.07	686.364	2056.07	686.364	3
tr|V4TM67|V4TM67_9ROSI; tr|A0A2H5PQI2|A0A2H5PQI2_CITUN; tr|A0A067GAY2|A0A067GAY2_CITSI	Fructose-bisphosphate aldolase OS=Citrus clementina OX=85681 GN=CICLE_v10017877mg PE=3 SV=1; Fructose-bisphosphate aldolase OS=Citrus unshiu OX=55188 GN=CUMW_158210 PE=3 SV=1; Fructose-bisphosphate aldolase OS=Citrus sinensis OX=2711 GN=CISIN_1g016109mg PE=3 SV=1	99	LVKTAKTIASPGRGIL		1624	813.01	1624	813.009	2
tr|V4TM67|V4TM67_9ROSI; tr|A0A2H5PQI2|A0A2H5PQI2_CITUN; tr|A0A067GAY2|A0A067GAY2_CITSI	Fructose-bisphosphate aldolase OS=Citrus clementina OX=85681 GN=CICLE_v10017877mg PE=3 SV=1; Fructose-bisphosphate aldolase OS=Citrus unshiu OX=55188 GN=CUMW_158210 PE=3 SV=1; Fructose-bisphosphate aldolase OS=Citrus sinensis OX=2711 GN=CISIN_1g016109mg PE=3 SV=1	99	VRAKANSLAQLGKY		1517.86	759.94	1517.87	759.941	2
tr|V4SKG4|V4SKG4_9ROSI; tr|A0A2H5NT08|A0A2H5NT08_CITUN; tr|A0A2H5NSI5|A0A2H5NSI5_CITUN	Glucose-6-phosphate isomerase OS=Citrus clementina OX=85681 GN=CICLE_v10000722mg PE=3 SV=1; Glucose-6-phosphate isomerase (Fragment) OS=Citrus unshiu OX=55188 GN=CUMW_071960 PE=3 SV=1; Glucose-6-phosphate isomerase (Fragment) OS=Citrus unshiu OX=55188 GN=CUMW_071960 PE=3 SV=1	99	LTRYLEASSDIPSD		1565.76	783.887	1565.76	783.886	2
tr|V4SKG4|V4SKG4_9ROSI; tr|A0A2H5NT08|A0A2H5NT08_CITUN; tr|A0A2H5NSI5|A0A2H5NSI5_CITUN	Glucose-6-phosphate isomerase OS=Citrus clementina OX=85681 GN=CICLE_v10000722mg PE=3 SV=1; Glucose-6-phosphate isomerase (Fragment) OS=Citrus unshiu OX=55188 GN=CUMW_071960 PE=3 SV=1; Glucose-6-phosphate isomerase (Fragment) OS=Citrus unshiu OX=55188 GN=CUMW_071960 PE=3 SV=1	99	NNKINQMYNGEKINSTENRSVL		2565.26	856.093	2565.26	856.094	3
tr|V4SKG4|V4SKG4_9ROSI; tr|A0A2H5NT08|A0A2H5NT08_CITUN; tr|A0A2H5NSI5|A0A2H5NSI5_CITUN	Glucose-6-phosphate isomerase OS=Citrus clementina OX=85681 GN=CICLE_v10000722mg PE=3 SV=1; Glucose-6-phosphate isomerase (Fragment) OS=Citrus unshiu OX=55188 GN=CUMW_071960 PE=3 SV=1; Glucose-6-phosphate isomerase (Fragment) OS=Citrus unshiu OX=55188 GN=CUMW_071960 PE=3 SV=1	99	YSRQNATLKTMDKL	Oxidation(M)@11	1683.86	562.294	1683.86	562.294	3
tr|A0A2R4LW43|A0A2R4LW43_CITSI; tr|A0A2H5QX42|A0A2H5QX42_CITUN	ATP synthase subunit alpha OS=Citrus sinensis OX=2711 GN=atp1 PE=3 SV=1; ATP synthase subunit alpha OS=Citrus unshiu OX=55188 GN=CUMW_267550 PE=3 SV=1	99	LERAAKRSDQTGAGSLTAL		1944.04	973.026	1944.04	973.027	2
tr|A0A2R4LW43|A0A2R4LW43_CITSI; tr|A0A2H5QX42|A0A2H5QX42_CITUN	ATP synthase subunit alpha OS=Citrus sinensis OX=2711 GN=atp1 PE=3 SV=1; ATP synthase subunit alpha OS=Citrus unshiu OX=55188 GN=CUMW_267550 PE=3 SV=1	99	PVIETQAGDVSAY		1348.65	675.332	1348.65	675.333	2
tr|A0A2R4LW43|A0A2R4LW43_CITSI; tr|A0A2H5QX42|A0A2H5QX42_CITUN	ATP synthase subunit alpha OS=Citrus sinensis OX=2711 GN=atp1 PE=3 SV=1; ATP synthase subunit alpha OS=Citrus unshiu OX=55188 GN=CUMW_267550 PE=3 SV=1	99	QVDEIGRVVSVGD	Gln->pyro-Glu@N-term	1354.68	678.345	1354.67	678.344	2
tr|V4UCE2|V4UCE2_9ROSI	26S proteasome non-ATPase regulatory subunit 2 homolog OS=Citrus clementina OX=85681 GN=CICLE_v10014210mg PE=3 SV=1	99	DDDMVPDDDDRYALQD		1896.73	949.374	1896.73	949.373	2
tr|V4UCE2|V4UCE2_9ROSI	26S proteasome non-ATPase regulatory subunit 2 homolog OS=Citrus clementina OX=85681 GN=CICLE_v10014210mg PE=3 SV=1	99	FVILKENPDYREDH		1773.87	592.297	1773.87	592.297	3
tr|V4UCE2|V4UCE2_9ROSI	26S proteasome non-ATPase regulatory subunit 2 homolog OS=Citrus clementina OX=85681 GN=CICLE_v10014210mg PE=3 SV=1	99	YVRNLAGEIAQE		1361.69	681.854	1361.69	681.854	2
tr|V4VJX6|V4VJX6_9ROSI; tr|A0A067FUA3|A0A067FUA3_CITSI; tr|A0A067FQW5|A0A067FQW5_CITSI; tr|A0A067FQS6|A0A067FQS6_CITSI	Uncharacterized protein OS=Citrus clementina OX=85681 GN=CICLE_v10019638mg PE=3 SV=1; Uncharacterized protein OS=Citrus sinensis OX=2711 GN=CISIN_1g012806mg PE=3 SV=1; Uncharacterized protein OS=Citrus sinensis OX=2711 GN=CISIN_1g012806mg PE=3 SV=1; Uncharacterized protein OS=Citrus sinensis OX=2711 GN=CISIN_1g012806mg PE=3 SV=1	99	VDAASGKTFPVYD		1368.66	685.336	1368.66	685.335	2
tr|V4VJX6|V4VJX6_9ROSI; tr|A0A067FUA3|A0A067FUA3_CITSI; tr|A0A067FQW5|A0A067FQW5_CITSI; tr|A0A067FQS6|A0A067FQS6_CITSI	Uncharacterized protein OS=Citrus clementina OX=85681 GN=CICLE_v10019638mg PE=3 SV=1; Uncharacterized protein OS=Citrus sinensis OX=2711 GN=CISIN_1g012806mg PE=3 SV=1; Uncharacterized protein OS=Citrus sinensis OX=2711 GN=CISIN_1g012806mg PE=3 SV=1; Uncharacterized protein OS=Citrus sinensis OX=2711 GN=CISIN_1g012806mg PE=3 SV=1	99	VDAASGKTFPVYDPRTAE		1922.94	641.987	1922.94	641.986	3
tr|V4VJX6|V4VJX6_9ROSI; tr|A0A067FUA3|A0A067FUA3_CITSI; tr|A0A067FQW5|A0A067FQW5_CITSI; tr|A0A067FQS6|A0A067FQS6_CITSI	Uncharacterized protein OS=Citrus clementina OX=85681 GN=CICLE_v10019638mg PE=3 SV=1; Uncharacterized protein OS=Citrus sinensis OX=2711 GN=CISIN_1g012806mg PE=3 SV=1; Uncharacterized protein OS=Citrus sinensis OX=2711 GN=CISIN_1g012806mg PE=3 SV=1; Uncharacterized protein OS=Citrus sinensis OX=2711 GN=CISIN_1g012806mg PE=3 SV=1	99	DDADVDQAVEL		1188.51	595.264	1188.51	595.265	2
tr|V4V1N5|V4V1N5_9ROSI; tr|A0A2H5PW17|A0A2H5PW17_CITUN; tr|A0A067EUL7|A0A067EUL7_CITSI	Uncharacterized protein OS=Citrus clementina OX=85681 GN=CICLE_v10001212mg PE=3 SV=1; Uncharacterized protein OS=Citrus unshiu OX=55188 GN=CUMW_173000 PE=3 SV=1; Uncharacterized protein OS=Citrus sinensis OX=2711 GN=CISIN_1g039412mg PE=3 SV=1	99	AVARKSVVPIASGRQITQSPTY		2328.29	777.105	2328.29	777.104	3
tr|V4V1N5|V4V1N5_9ROSI; tr|A0A2H5PW17|A0A2H5PW17_CITUN; tr|A0A067EUL7|A0A067EUL7_CITSI	Uncharacterized protein OS=Citrus clementina OX=85681 GN=CICLE_v10001212mg PE=3 SV=1; Uncharacterized protein OS=Citrus unshiu OX=55188 GN=CUMW_173000 PE=3 SV=1; Uncharacterized protein OS=Citrus sinensis OX=2711 GN=CISIN_1g039412mg PE=3 SV=1	99	VVPIASGRQITQSPTY		1715.92	858.966	1715.92	858.968	2
tr|A0A1S3DKM9|A0A1S3DKM9_DIACI	uncharacterized protein LOC103519656 OS=Diaphorina citri OX=121845 GN=LOC103519656 PE=3 SV=1	99	ALKRQGRTLYGFGG		1522.84	762.426	1522.84	762.426	2
tr|A0A1S3DKM9|A0A1S3DKM9_DIACI	uncharacterized protein LOC103519656 OS=Diaphorina citri OX=121845 GN=LOC103519656 PE=3 SV=1	99	IAQDFKTDL		1049.54	525.776	1049.54	525.777	2
tr|V4VJK7|V4VJK7_9ROSI; tr|V4TSJ4|V4TSJ4_9ROSI; tr|V4THP4|V4THP4_9ROSI; tr|V4SY90|V4SY90_9ROSI	Uncharacterized protein OS=Citrus clementina OX=85681 GN=CICLE_v10019562mg PE=4 SV=1; Uncharacterized protein OS=Citrus clementina OX=85681 GN=CICLE_v10019562mg PE=4 SV=1; Uncharacterized protein OS=Citrus clementina OX=85681 GN=CICLE_v10019562mg PE=4 SV=1; Uncharacterized protein OS=Citrus clementina OX=85681 GN=CICLE_v10019562mg PE=4 SV=1	99	DEISGSKPGEVYNL		1506.72	754.366	1506.72	754.367	2
tr|V4VJK7|V4VJK7_9ROSI; tr|V4TSJ4|V4TSJ4_9ROSI; tr|V4THP4|V4THP4_9ROSI; tr|V4SY90|V4SY90_9ROSI	Uncharacterized protein OS=Citrus clementina OX=85681 GN=CICLE_v10019562mg PE=4 SV=1; Uncharacterized protein OS=Citrus clementina OX=85681 GN=CICLE_v10019562mg PE=4 SV=1; Uncharacterized protein OS=Citrus clementina OX=85681 GN=CICLE_v10019562mg PE=4 SV=1; Uncharacterized protein OS=Citrus clementina OX=85681 GN=CICLE_v10019562mg PE=4 SV=1	99	EADEISGSKPGEVYNL		1706.8	854.407	1706.8	854.407	2
tr|V4VJK7|V4VJK7_9ROSI; tr|V4TSJ4|V4TSJ4_9ROSI; tr|V4THP4|V4THP4_9ROSI; tr|V4SY90|V4SY90_9ROSI	Uncharacterized protein OS=Citrus clementina OX=85681 GN=CICLE_v10019562mg PE=4 SV=1; Uncharacterized protein OS=Citrus clementina OX=85681 GN=CICLE_v10019562mg PE=4 SV=1; Uncharacterized protein OS=Citrus clementina OX=85681 GN=CICLE_v10019562mg PE=4 SV=1; Uncharacterized protein OS=Citrus clementina OX=85681 GN=CICLE_v10019562mg PE=4 SV=1	99	NALERMHAHLTA		1362.68	682.348	1362.68	682.349	2
tr|A0A067FZI0|A0A067FZI0_CITSI	Ferritin (Fragment) OS=Citrus sinensis OX=2711 GN=CISIN_1g0217031mg PE=3 SV=1	99	FVESKYLHEQVE		1506.74	754.376	1506.74	754.375	2
tr|A0A067FZI0|A0A067FZI0_CITSI	Ferritin (Fragment) OS=Citrus sinensis OX=2711 GN=CISIN_1g0217031mg PE=3 SV=1	99	RRVGQGHGVWHFDQ		1677.84	839.928	1677.82	839.919	2
tr|A0A067FZI0|A0A067FZI0_CITSI	Ferritin (Fragment) OS=Citrus sinensis OX=2711 GN=CISIN_1g0217031mg PE=3 SV=1	99	QVEAIKKISE	Gln->pyro-Glu@N-term	1126.63	564.32	1126.62	564.319	2
tr|V4UFM5|V4UFM5_9ROSI; tr|A0A2H5Q314|A0A2H5Q314_CITUN; tr|A0A067FKU3|A0A067FKU3_CITSI	Uncharacterized protein OS=Citrus clementina OX=85681 GN=CICLE_v10009740mg PE=4 SV=1; Uncharacterized protein OS=Citrus unshiu OX=55188 GN=CUMW_191080 PE=4 SV=1; Uncharacterized protein OS=Citrus sinensis OX=2711 GN=CISIN_1g031226mg PE=4 SV=1	99	IKPVDADGDGNVNF		1459.7	730.856	1459.69	730.854	2
tr|V4UFM5|V4UFM5_9ROSI; tr|A0A2H5Q314|A0A2H5Q314_CITUN; tr|A0A067FKU3|A0A067FKU3_CITSI	Uncharacterized protein OS=Citrus clementina OX=85681 GN=CICLE_v10009740mg PE=4 SV=1; Uncharacterized protein OS=Citrus unshiu OX=55188 GN=CUMW_191080 PE=4 SV=1; Uncharacterized protein OS=Citrus sinensis OX=2711 GN=CISIN_1g031226mg PE=4 SV=1	99	RSMMTTSLKPGPAP		1472.75	491.925	1472.75	491.923	3
tr|V4VAA3|V4VAA3_9ROSI; tr|V4THH1|V4THH1_9ROSI; tr|V4TC68|V4TC68_9ROSI; tr|A0A2H5PNP9|A0A2H5PNP9_CITUN; tr|A0A2H5PNN8|A0A2H5PNN8_CITUN; tr|A0A0B6VRN9|A0A0B6VRN9_9ROSI	Superoxide dismutase OS=Citrus clementina OX=85681 GN=CICLE_v10032324mg PE=3 SV=1; Superoxide dismutase OS=Citrus clementina OX=85681 GN=CICLE_v10032324mg PE=3 SV=1; Uncharacterized protein OS=Citrus clementina OX=85681 GN=CICLE_v10032324mg PE=4 SV=1; Superoxide dismutase OS=Citrus unshiu OX=55188 GN=CUMW_153040 PE=3 SV=1; Uncharacterized protein OS=Citrus unshiu OX=55188 GN=CUMW_153040 PE=4 SV=1…	99	FQALNKVDTSTV		1321.69	661.851	1321.69	661.851	2
tr|V4VAA3|V4VAA3_9ROSI; tr|V4THH1|V4THH1_9ROSI; tr|V4TC68|V4TC68_9ROSI; tr|A0A2H5PNP9|A0A2H5PNP9_CITUN; tr|A0A2H5PNN8|A0A2H5PNN8_CITUN; tr|A0A0B6VRN9|A0A0B6VRN9_9ROSI	Superoxide dismutase OS=Citrus clementina OX=85681 GN=CICLE_v10032324mg PE=3 SV=1; Superoxide dismutase OS=Citrus clementina OX=85681 GN=CICLE_v10032324mg PE=3 SV=1; Uncharacterized protein OS=Citrus clementina OX=85681 GN=CICLE_v10032324mg PE=4 SV=1; Superoxide dismutase OS=Citrus unshiu OX=55188 GN=CUMW_153040 PE=3 SV=1; Uncharacterized protein OS=Citrus unshiu OX=55188 GN=CUMW_153040 PE=4 SV=1…	99	NKVDTSTVVQL		1202.65	602.331	1202.65	602.333	2
tr|V4SL33|V4SL33_9ROSI; tr|A0A2H5Q625|A0A2H5Q625_CITUN; tr|A0A2H5Q523|A0A2H5Q523_CITUN; tr|A0A067F9U4|A0A067F9U4_CITSI; tr|A0A067EYR0|A0A067EYR0_CITSI	Uncharacterized protein OS=Citrus clementina OX=85681 GN=CICLE_v10027840mg PE=4 SV=1; Uncharacterized protein (Fragment) OS=Citrus unshiu OX=55188 GN=CUMW_196760 PE=4 SV=1; Uncharacterized protein OS=Citrus unshiu OX=55188 GN=CUMW_196760 PE=4 SV=1; Uncharacterized protein OS=Citrus sinensis OX=2711 GN=CISIN_1g003620mg PE=4 SV=1; Uncharacterized protein OS=Citrus sinensis OX=2711 GN=CISIN_1g003620…	99	PFSTSAGGADDDDLYS		1616.65	809.332	1616.65	809.331	2
tr|V4SL33|V4SL33_9ROSI; tr|A0A2H5Q625|A0A2H5Q625_CITUN; tr|A0A2H5Q523|A0A2H5Q523_CITUN; tr|A0A067F9U4|A0A067F9U4_CITSI; tr|A0A067EYR0|A0A067EYR0_CITSI	Uncharacterized protein OS=Citrus clementina OX=85681 GN=CICLE_v10027840mg PE=4 SV=1; Uncharacterized protein (Fragment) OS=Citrus unshiu OX=55188 GN=CUMW_196760 PE=4 SV=1; Uncharacterized protein OS=Citrus unshiu OX=55188 GN=CUMW_196760 PE=4 SV=1; Uncharacterized protein OS=Citrus sinensis OX=2711 GN=CISIN_1g003620mg PE=4 SV=1; Uncharacterized protein OS=Citrus sinensis OX=2711 GN=CISIN_1g003620…	99	TEMDGMSAKKTVF		1443.67	722.845	1443.67	722.844	2
tr|V4RXS1|V4RXS1_9ROSI; tr|A0A2H5N6B3|A0A2H5N6B3_CITUN; tr|A0A067FXJ4|A0A067FXJ4_CITSI	Uncharacterized protein OS=Citrus clementina OX=85681 GN=CICLE_v10006242mg PE=4 SV=1; Uncharacterized protein OS=Citrus unshiu OX=55188 GN=CUMW_017320 PE=4 SV=1; Uncharacterized protein OS=Citrus sinensis OX=2711 GN=CISIN_1g033887mg PE=4 SV=1	99	AKFKEGTAQDQIDQL		1690.86	846.435	1690.85	846.434	2
tr|V4SHF3|V4SHF3_9ROSI; tr|V4RYE3|V4RYE3_9ROSI; tr|A0A067ERD5|A0A067ERD5_CITSI	Uncharacterized protein OS=Citrus clementina OX=85681 GN=CICLE_v10025334mg PE=4 SV=1; Uncharacterized protein OS=Citrus clementina OX=85681 GN=CICLE_v10025334mg PE=4 SV=1; Uncharacterized protein OS=Citrus sinensis OX=2711 GN=CISIN_1g009517mg PE=4 SV=1	99	KKVSRSMGYGEKDISL		1796.96	450.248	1796.95	450.244	4
tr|V4SHF3|V4SHF3_9ROSI; tr|V4RYE3|V4RYE3_9ROSI; tr|A0A067ERD5|A0A067ERD5_CITSI	Uncharacterized protein OS=Citrus clementina OX=85681 GN=CICLE_v10025334mg PE=4 SV=1; Uncharacterized protein OS=Citrus clementina OX=85681 GN=CICLE_v10025334mg PE=4 SV=1; Uncharacterized protein OS=Citrus sinensis OX=2711 GN=CISIN_1g009517mg PE=4 SV=1	99	LTDGASPAVHMM	Oxidation(M)@11; Oxidation(M)@12	1260.55	631.282	1260.55	631.281	2
tr|V4TH58|V4TH58_9ROSI; tr|A0A067FFX3|A0A067FFX3_CITSI	Formate dehydrogenase, mitochondrial OS=Citrus clementina OX=85681 GN=CICLE_v10015585mg PE=3 SV=1; Uncharacterized protein (Fragment) OS=Citrus sinensis OX=2711 GN=CISIN_1g0219951mg PE=4 SV=1	99	DRYFKGEDFPVQN		1613.75	807.88	1613.75	807.881	2
tr|V4TH58|V4TH58_9ROSI; tr|A0A067FFX3|A0A067FFX3_CITSI	Formate dehydrogenase, mitochondrial OS=Citrus clementina OX=85681 GN=CICLE_v10015585mg PE=3 SV=1; Uncharacterized protein (Fragment) OS=Citrus sinensis OX=2711 GN=CISIN_1g0219951mg PE=4 SV=1	99	YIVKAGELAPQYR		1506.82	754.417	1506.82	754.417	2
tr|A0A067FNL4|A0A067FNL4_CITSI	ATP synthase subunit beta OS=Citrus sinensis OX=2711 GN=CISIN_1g008610mg PE=3 SV=1	99	DGKYDDLPEQSF		1412.61	707.313	1412.61	707.312	2
tr|A0A067FNL4|A0A067FNL4_CITSI	ATP synthase subunit beta OS=Citrus sinensis OX=2711 GN=CISIN_1g008610mg PE=3 SV=1	99	EVIAKAEKIAKESAA		1556.85	779.433	1556.88	779.446	2
tr|V4TF52|V4TF52_9ROSI; tr|A0A2H5Q5K3|A0A2H5Q5K3_CITUN; tr|A0A067DTJ7|A0A067DTJ7_CITSI	Uricase OS=Citrus clementina OX=85681 GN=CICLE_v10016037mg PE=3 SV=1; Uricase OS=Citrus unshiu OX=55188 GN=CUMW_197490 PE=3 SV=1; Uricase OS=Citrus sinensis OX=2711 GN=CISIN_1g021738mg PE=3 SV=1	99	VYLPTDEPHGSIE		1455.69	728.852	1455.69	728.851	2
tr|V4RU72|V4RU72_9ROSI; tr|A0A2H5NCQ3|A0A2H5NCQ3_CITUN; tr|A0A067FTG1|A0A067FTG1_CITSI	Uncharacterized protein OS=Citrus clementina OX=85681 GN=CICLE_v10029428mg PE=3 SV=1; Uncharacterized protein OS=Citrus unshiu OX=55188 GN=CUMW_033030 PE=3 SV=1; Uncharacterized protein OS=Citrus sinensis OX=2711 GN=CISIN_1g031218mg PE=3 SV=1	99	RVLQISGQRNIEKEDKSDTWHRVERSSGM		3440.75	574.465	3440.73	574.463	6
tr|V4RU72|V4RU72_9ROSI; tr|A0A2H5NCQ3|A0A2H5NCQ3_CITUN; tr|A0A067FTG1|A0A067FTG1_CITSI	Uncharacterized protein OS=Citrus clementina OX=85681 GN=CICLE_v10029428mg PE=3 SV=1; Uncharacterized protein OS=Citrus unshiu OX=55188 GN=CUMW_033030 PE=3 SV=1; Uncharacterized protein OS=Citrus sinensis OX=2711 GN=CISIN_1g031218mg PE=3 SV=1	99	DRIKASMENGVL	Oxidation(M)@7	1347.68	674.848	1347.68	674.848	2
tr|V4W9E6|V4W9E6_9ROSI; tr|A0A2H5N4G2|A0A2H5N4G2_CITUN; tr|A0A067GEK0|A0A067GEK0_CITSI	Uncharacterized protein OS=Citrus clementina OX=85681 GN=CICLE_v10015139mg PE=3 SV=1; Uncharacterized protein OS=Citrus unshiu OX=55188 GN=CUMW_014350 PE=3 SV=1; Uncharacterized protein OS=Citrus sinensis OX=2711 GN=CISIN_1g012221mg PE=3 SV=1	99	EDAGVSPEEVNYIN		1534.68	768.347	1534.68	768.347	2
tr|V4W9E6|V4W9E6_9ROSI; tr|A0A2H5N4G2|A0A2H5N4G2_CITUN; tr|A0A067GEK0|A0A067GEK0_CITSI	Uncharacterized protein OS=Citrus clementina OX=85681 GN=CICLE_v10015139mg PE=3 SV=1; Uncharacterized protein OS=Citrus unshiu OX=55188 GN=CUMW_014350 PE=3 SV=1; Uncharacterized protein OS=Citrus sinensis OX=2711 GN=CISIN_1g012221mg PE=3 SV=1	99	EDAGVSPEEVNYINA		1605.72	803.868	1605.72	803.865	2
tr|V4SP77|V4SP77_9ROSI; tr|A0A2H5PBU1|A0A2H5PBU1_CITUN; tr|A0A067ES72|A0A067ES72_CITSI	Uncharacterized protein OS=Citrus clementina OX=85681 GN=CICLE_v10012815mg PE=4 SV=1; Uncharacterized protein OS=Citrus unshiu OX=55188 GN=CUMW_122130 PE=4 SV=1; Uncharacterized protein OS=Citrus sinensis OX=2711 GN=CISIN_1g028987mg PE=4 SV=1	99	VTYDPSTFKGNKDGGF		1731.81	578.278	1731.81	578.277	3
tr|V4SP77|V4SP77_9ROSI; tr|A0A2H5PBU1|A0A2H5PBU1_CITUN; tr|A0A067ES72|A0A067ES72_CITSI	Uncharacterized protein OS=Citrus clementina OX=85681 GN=CICLE_v10012815mg PE=4 SV=1; Uncharacterized protein OS=Citrus unshiu OX=55188 GN=CUMW_122130 PE=4 SV=1; Uncharacterized protein OS=Citrus sinensis OX=2711 GN=CISIN_1g028987mg PE=4 SV=1	99	YEIRKYAPSVVAE		1523.8	762.907	1523.8	762.906	2
tr|V4SLF8|V4SLF8_9ROSI; tr|A0A067HBI5|A0A067HBI5_CITSI	Catalase OS=Citrus clementina OX=85681 GN=CICLE_v10000951mg PE=3 SV=1; Catalase OS=Citrus sinensis OX=2711 GN=CISIN_1g042356mg PE=3 SV=1	99	FDDVGVPRDYRHMEGSGVNT		2250.02	751.013	2250.01	751.011	3
tr|V4SLF8|V4SLF8_9ROSI; tr|A0A067HBI5|A0A067HBI5_CITSI	Catalase OS=Citrus clementina OX=85681 GN=CICLE_v10000951mg PE=3 SV=1; Catalase OS=Citrus sinensis OX=2711 GN=CISIN_1g042356mg PE=3 SV=1	99	STVIHERGSPETLRD		1695.85	424.971	1695.85	424.971	4
tr|V4TZT8|V4TZT8_9ROSI	Uncharacterized protein OS=Citrus clementina OX=85681 GN=CICLE_v10020582mg PE=3 SV=1	99	MEDEPEKYQSHFTEY		1931.79	966.903	1931.79	966.901	2
tr|V4TZT8|V4TZT8_9ROSI	Uncharacterized protein OS=Citrus clementina OX=85681 GN=CICLE_v10020582mg PE=3 SV=1	99	VERLNALNSAVDEDDE		1787.82	894.916	1787.82	894.916	2
tr|V4W1E0|V4W1E0_9ROSI; tr|V4VU32|V4VU32_9ROSI; tr|V4TH18|V4TH18_9ROSI; tr|A0A067FJL8|A0A067FJL8_CITSI; tr|A0A067FFZ9|A0A067FFZ9_CITSI	Uncharacterized protein OS=Citrus clementina OX=85681 GN=CICLE_v10014233mg PE=3 SV=1; Uncharacterized protein OS=Citrus clementina OX=85681 GN=CICLE_v10018965mg PE=3 SV=1; Uncharacterized protein OS=Citrus clementina OX=85681 GN=CICLE_v10014233mg PE=3 SV=1; Uncharacterized protein OS=Citrus sinensis OX=2711 GN=CISIN_1g003819mg PE=3 SV=1; Uncharacterized protein OS=Citrus sinensis OX=2711 GN=CISIN…	99	DVITIENSRSDEKL		1617.82	809.916	1617.82	809.918	2
tr|V4W1E0|V4W1E0_9ROSI; tr|V4VU32|V4VU32_9ROSI; tr|V4TH18|V4TH18_9ROSI; tr|A0A067FJL8|A0A067FJL8_CITSI; tr|A0A067FFZ9|A0A067FFZ9_CITSI	Uncharacterized protein OS=Citrus clementina OX=85681 GN=CICLE_v10014233mg PE=3 SV=1; Uncharacterized protein OS=Citrus clementina OX=85681 GN=CICLE_v10018965mg PE=3 SV=1; Uncharacterized protein OS=Citrus clementina OX=85681 GN=CICLE_v10014233mg PE=3 SV=1; Uncharacterized protein OS=Citrus sinensis OX=2711 GN=CISIN_1g003819mg PE=3 SV=1; Uncharacterized protein OS=Citrus sinensis OX=2711 GN=CISIN…	99	FSMARGNASVPAME		1466.67	734.34	1466.66	734.34	2
tr|V4T0Y1|V4T0Y1_9ROSI; tr|V4SGH6|V4SGH6_9ROSI; tr|A0A2H5PPX6|A0A2H5PPX6_CITUN; tr|A0A2H5PPX0|A0A2H5PPX0_CITUN; tr|A0A2H5PPU4|A0A2H5PPU4_CITUN; tr|A0A067GPS1|A0A067GPS1_CITSI	Uncharacterized protein OS=Citrus clementina OX=85681 GN=CICLE_v10001298mg PE=3 SV=1; Uncharacterized protein OS=Citrus clementina OX=85681 GN=CICLE_v10001298mg PE=3 SV=1; Uncharacterized protein (Fragment) OS=Citrus unshiu OX=55188 GN=CUMW_156280 PE=3 SV=1; Uncharacterized protein (Fragment) OS=Citrus unshiu OX=55188 GN=CUMW_156290 PE=3 SV=1; Uncharacterized protein (Fragment) OS=Citrus unshiu O…	99	PNDKGIQTSED		1202.54	602.276	1202.54	602.278	2
tr|V4T0Y1|V4T0Y1_9ROSI; tr|V4SGH6|V4SGH6_9ROSI; tr|A0A2H5PPX6|A0A2H5PPX6_CITUN; tr|A0A2H5PPX0|A0A2H5PPX0_CITUN; tr|A0A2H5PPU4|A0A2H5PPU4_CITUN; tr|A0A067GPS1|A0A067GPS1_CITSI	Uncharacterized protein OS=Citrus clementina OX=85681 GN=CICLE_v10001298mg PE=3 SV=1; Uncharacterized protein OS=Citrus clementina OX=85681 GN=CICLE_v10001298mg PE=3 SV=1; Uncharacterized protein (Fragment) OS=Citrus unshiu OX=55188 GN=CUMW_156280 PE=3 SV=1; Uncharacterized protein (Fragment) OS=Citrus unshiu OX=55188 GN=CUMW_156290 PE=3 SV=1; Uncharacterized protein (Fragment) OS=Citrus unshiu O…	99	PNDKGIQTSEDYRF		1668.78	557.266	1668.77	557.265	3
tr|V4U412|V4U412_9ROSI; tr|A0A2H5NJS5|A0A2H5NJS5_CITUN	Uncharacterized protein OS=Citrus clementina OX=85681 GN=CICLE_v10020143mg PE=3 SV=1; Uncharacterized protein OS=Citrus unshiu OX=55188 GN=CUMW_049930 PE=3 SV=1	99	IDENHAIVSSSVGPEY		1715.8	858.909	1715.8	858.907	2
tr|V4U412|V4U412_9ROSI; tr|A0A2H5NJS5|A0A2H5NJS5_CITUN	Uncharacterized protein OS=Citrus clementina OX=85681 GN=CICLE_v10020143mg PE=3 SV=1; Uncharacterized protein OS=Citrus unshiu OX=55188 GN=CUMW_049930 PE=3 SV=1	99	YGEPGTGKTLL		1134.59	568.304	1134.59	568.303	2
tr|V4TLE4|V4TLE4_9ROSI; tr|A0A067GAU9|A0A067GAU9_CITSI	Uncharacterized protein OS=Citrus clementina OX=85681 GN=CICLE_v10020878mg PE=4 SV=1; Uncharacterized protein OS=Citrus sinensis OX=2711 GN=CISIN_1g018508mg PE=4 SV=1	99	PMIDSPEAAKEAVSY	Oxidation(M)@2	1622.75	812.381	1622.75	812.382	2
tr|V4TLE4|V4TLE4_9ROSI; tr|A0A067GAU9|A0A067GAU9_CITSI	Uncharacterized protein OS=Citrus clementina OX=85681 GN=CICLE_v10020878mg PE=4 SV=1; Uncharacterized protein OS=Citrus sinensis OX=2711 GN=CISIN_1g018508mg PE=4 SV=1	99	RVAEKGVLGGGKAYLAG		1644.93	412.24	1644.93	412.24	4
tr|V4T803|V4T803_9ROSI; tr|A0A0K2SS58|A0A0K2SS58_CITUN; tr|A0A067FX68|A0A067FX68_CITSI; tr|A0A067FNT9|A0A067FNT9_CITSI; tr|A0A067FKB5|A0A067FKB5_CITSI	Uncharacterized protein (Fragment) OS=Citrus clementina OX=85681 GN=CICLE_v100329312mg PE=4 SV=1; Glutathione S-transferase (Fragment) OS=Citrus unshiu OX=55188 GN=CitDHAR PE=2 SV=1; Uncharacterized protein OS=Citrus sinensis OX=2711 GN=CISIN_1g027907mg PE=3 SV=1; Uncharacterized protein OS=Citrus sinensis OX=2711 GN=CISIN_1g027907mg PE=3 SV=1; Uncharacterized protein OS=Citrus sinensis OX=2711 G…	99	FALESFQKTKAEKQ		1653.87	552.297	1653.87	552.298	3
tr|V4T803|V4T803_9ROSI; tr|A0A0K2SS58|A0A0K2SS58_CITUN; tr|A0A067FX68|A0A067FX68_CITSI; tr|A0A067FNT9|A0A067FNT9_CITSI; tr|A0A067FKB5|A0A067FKB5_CITSI	Uncharacterized protein (Fragment) OS=Citrus clementina OX=85681 GN=CICLE_v100329312mg PE=4 SV=1; Glutathione S-transferase (Fragment) OS=Citrus unshiu OX=55188 GN=CitDHAR PE=2 SV=1; Uncharacterized protein OS=Citrus sinensis OX=2711 GN=CISIN_1g027907mg PE=3 SV=1; Uncharacterized protein OS=Citrus sinensis OX=2711 GN=CISIN_1g027907mg PE=3 SV=1; Uncharacterized protein OS=Citrus sinensis OX=2711 G…	99	VNFLKSKDPNDGTEQAL		1874.94	625.989	1874.94	625.986	3
tr|A0A2H5PAH0|A0A2H5PAH0_CITUN	Uncharacterized protein (Fragment) OS=Citrus unshiu OX=55188 GN=CUMW_118430 PE=3 SV=1	99	YDAIKLHNPKSTL		1498.81	375.711	1498.81	375.711	4
tr|A0A2H5PAH0|A0A2H5PAH0_CITUN	Uncharacterized protein (Fragment) OS=Citrus unshiu OX=55188 GN=CUMW_118430 PE=3 SV=1	99	YRNPGPVQFDGPGADAKA		1858.91	930.461	1858.9	930.455	2
tr|V4V646|V4V646_9ROSI	Uncharacterized protein OS=Citrus clementina OX=85681 GN=CICLE_v10000425mg PE=4 SV=1	99	GGVISMKDKPSLSGEY		1666.83	556.617	1666.82	556.615	3
tr|V4V646|V4V646_9ROSI	Uncharacterized protein OS=Citrus clementina OX=85681 GN=CICLE_v10000425mg PE=4 SV=1	99	KDKPSLSGEYL		1235.64	618.829	1235.64	618.827	2
tr|V4TW14|V4TW14_9ROSI; tr|A0A2H5NMZ6|A0A2H5NMZ6_CITUN; tr|A0A2H5NLI8|A0A2H5NLI8_CITUN; tr|A0A067HG89|A0A067HG89_CITSI	Uncharacterized protein OS=Citrus clementina OX=85681 GN=CICLE_v10020618mg PE=3 SV=1; Uncharacterized protein OS=Citrus unshiu OX=55188 GN=CUMW_056420 PE=3 SV=1; Uncharacterized protein OS=Citrus unshiu OX=55188 GN=CUMW_056420 PE=3 SV=1; Uncharacterized protein OS=Citrus sinensis OX=2711 GN=CISIN_1g018270mg PE=3 SV=1	99	TEDNFEKEVGQDRGAL		1806.84	603.288	1806.84	603.287	3
tr|V4TW14|V4TW14_9ROSI; tr|A0A2H5NMZ6|A0A2H5NMZ6_CITUN; tr|A0A2H5NLI8|A0A2H5NLI8_CITUN; tr|A0A067HG89|A0A067HG89_CITSI	Uncharacterized protein OS=Citrus clementina OX=85681 GN=CICLE_v10020618mg PE=3 SV=1; Uncharacterized protein OS=Citrus unshiu OX=55188 GN=CUMW_056420 PE=3 SV=1; Uncharacterized protein OS=Citrus unshiu OX=55188 GN=CUMW_056420 PE=3 SV=1; Uncharacterized protein OS=Citrus sinensis OX=2711 GN=CISIN_1g018270mg PE=3 SV=1	99	YVNNEGGTNVKIAAVPSNV		1944.99	973.504	1944.99	973.503	2
tr|A0A067E2B0|A0A067E2B0_CITSI	Uncharacterized protein OS=Citrus sinensis OX=2711 GN=CISIN_1g028910mg PE=3 SV=1	99	LRYQSRTGYHNMYKEYRDTTLNG		2865.37	717.349	2865.36	717.348	4
tr|A0A067E2B0|A0A067E2B0_CITSI	Uncharacterized protein OS=Citrus sinensis OX=2711 GN=CISIN_1g028910mg PE=3 SV=1	99	YRDTTLNGAVEQM	Oxidation(M)@13	1512.71	757.362	1512.69	757.351	2
tr|V4WDC9|V4WDC9_9ROSI; tr|A0A2H5P7L7|A0A2H5P7L7_CITUN; tr|A0A2H5P7J3|A0A2H5P7J3_CITUN; tr|A0A2H5P7G8|A0A2H5P7G8_CITUN; tr|A0A2H5P7G4|A0A2H5P7G4_CITUN; tr|A0A067GWV4|A0A067GWV4_CITSI; tr|A0A067GWJ2|A0A067GWJ2_CITSI; tr|A0A067GMA7|A0A067GMA7_CITSI; tr|A0A067GJJ8|A0A067GJJ8_CITSI; tr|A0A067GJA1|A0A067GJA1_CITSI; tr|A0A067FTE7|A0A067FTE7_CITSI; tr|A0A067FGF3|A0A067FGF3_CITSI; tr|A0A067FGE7|A0A067FGE…	Lactoylglutathione lyase OS=Citrus clementina OX=85681 GN=CICLE_v10008732mg PE=3 SV=1; Lactoylglutathione lyase OS=Citrus unshiu OX=55188 GN=CUMW_110650 PE=3 SV=1; Lactoylglutathione lyase OS=Citrus unshiu OX=55188 GN=CUMW_110650 PE=3 SV=1; Lactoylglutathione lyase OS=Citrus unshiu OX=55188 GN=CUMW_110650 PE=3 SV=1; Lactoylglutathione lyase OS=Citrus unshiu OX=55188 GN=CUMW_110660 PE=3 SV=1; Lact…	99	IAIGTDDVYKTAE		1394.69	698.353	1394.69	698.354	2
tr|V4WDC9|V4WDC9_9ROSI; tr|A0A2H5P7L7|A0A2H5P7L7_CITUN; tr|A0A2H5P7J3|A0A2H5P7J3_CITUN; tr|A0A2H5P7G8|A0A2H5P7G8_CITUN; tr|A0A2H5P7G4|A0A2H5P7G4_CITUN; tr|A0A067GWV4|A0A067GWV4_CITSI; tr|A0A067GWJ2|A0A067GWJ2_CITSI; tr|A0A067GMA7|A0A067GMA7_CITSI; tr|A0A067GJJ8|A0A067GJJ8_CITSI; tr|A0A067GJA1|A0A067GJA1_CITSI; tr|A0A067FTE7|A0A067FTE7_CITSI; tr|A0A067FGF3|A0A067FGF3_CITSI; tr|A0A067FGE7|A0A067FGE…	Lactoylglutathione lyase OS=Citrus clementina OX=85681 GN=CICLE_v10008732mg PE=3 SV=1; Lactoylglutathione lyase OS=Citrus unshiu OX=55188 GN=CUMW_110650 PE=3 SV=1; Lactoylglutathione lyase OS=Citrus unshiu OX=55188 GN=CUMW_110650 PE=3 SV=1; Lactoylglutathione lyase OS=Citrus unshiu OX=55188 GN=CUMW_110650 PE=3 SV=1; Lactoylglutathione lyase OS=Citrus unshiu OX=55188 GN=CUMW_110660 PE=3 SV=1; Lact…	99	IAIGTDDVYKTAEA		1465.73	733.871	1465.73	733.872	2
tr|V4VZ80|V4VZ80_9ROSI; tr|A0A2H5PYZ6|A0A2H5PYZ6_CITUN; tr|A0A067EU67|A0A067EU67_CITSI; tr|A0A067EU63|A0A067EU63_CITSI; tr|A0A067ETC9|A0A067ETC9_CITSI; tr|A0A067ETC4|A0A067ETC4_CITSI; tr|A0A067EKN6|A0A067EKN6_CITSI; tr|A0A067EHA8|A0A067EHA8_CITSI; tr|A0A067EH05|A0A067EH05_CITSI	Uncharacterized protein OS=Citrus clementina OX=85681 GN=CICLE_v10014640mg PE=3 SV=1; Uncharacterized protein OS=Citrus unshiu OX=55188 GN=CUMW_180400 PE=3 SV=1; Uncharacterized protein OS=Citrus sinensis OX=2711 GN=CISIN_1g007313mg PE=3 SV=1; Uncharacterized protein OS=Citrus sinensis OX=2711 GN=CISIN_1g007313mg PE=3 SV=1; Uncharacterized protein OS=Citrus sinensis OX=2711 GN=CISIN_1g007313mg PE…	99	ADVAAVSAGNNYEVGNM		1680.74	841.378	1680.74	841.378	2
tr|V4VZ80|V4VZ80_9ROSI; tr|A0A2H5PYZ6|A0A2H5PYZ6_CITUN; tr|A0A067EU67|A0A067EU67_CITSI; tr|A0A067EU63|A0A067EU63_CITSI; tr|A0A067ETC9|A0A067ETC9_CITSI; tr|A0A067ETC4|A0A067ETC4_CITSI; tr|A0A067EKN6|A0A067EKN6_CITSI; tr|A0A067EHA8|A0A067EHA8_CITSI; tr|A0A067EH05|A0A067EH05_CITSI	Uncharacterized protein OS=Citrus clementina OX=85681 GN=CICLE_v10014640mg PE=3 SV=1; Uncharacterized protein OS=Citrus unshiu OX=55188 GN=CUMW_180400 PE=3 SV=1; Uncharacterized protein OS=Citrus sinensis OX=2711 GN=CISIN_1g007313mg PE=3 SV=1; Uncharacterized protein OS=Citrus sinensis OX=2711 GN=CISIN_1g007313mg PE=3 SV=1; Uncharacterized protein OS=Citrus sinensis OX=2711 GN=CISIN_1g007313mg PE…	99	LKAPGFGERKSQYLDD		1822.92	912.466	1822.92	912.468	2
tr|V4VPA7|V4VPA7_9ROSI; tr|A0A2H5QU44|A0A2H5QU44_CITUN; tr|A0A067EQ37|A0A067EQ37_CITSI	Uncharacterized protein OS=Citrus clementina OX=85681 GN=CICLE_v10021799mg PE=3 SV=1; Uncharacterized protein OS=Citrus unshiu OX=55188 GN=CUMW_261790 PE=3 SV=1; Uncharacterized protein OS=Citrus sinensis OX=2711 GN=CISIN_1g025197mg PE=3 SV=1	99	ATNGMRPVGF		1048.51	525.264	1048.51	525.263	2
tr|V4VPA7|V4VPA7_9ROSI; tr|A0A2H5QU44|A0A2H5QU44_CITUN; tr|A0A067EQ37|A0A067EQ37_CITSI	Uncharacterized protein OS=Citrus clementina OX=85681 GN=CICLE_v10021799mg PE=3 SV=1; Uncharacterized protein OS=Citrus unshiu OX=55188 GN=CUMW_261790 PE=3 SV=1; Uncharacterized protein OS=Citrus sinensis OX=2711 GN=CISIN_1g025197mg PE=3 SV=1	99	PPRRYAIGRADEAAHPDTMRAAL		2534.29	634.58	2534.29	634.58	4
tr|V4VH59|V4VH59_9ROSI; tr|V4SVI6|V4SVI6_9ROSI; tr|A0A2H5N8R8|A0A2H5N8R8_CITUN	Uncharacterized protein OS=Citrus clementina OX=85681 GN=CICLE_v10033755mg PE=4 SV=1; Uncharacterized protein OS=Citrus clementina OX=85681 GN=CICLE_v10032800mg PE=3 SV=1; Uncharacterized protein OS=Citrus unshiu OX=55188 GN=CUMW_023360 PE=3 SV=1	99	VVRVDSQKHIEF		1455.78	486.269	1455.78	486.268	3
tr|V4VH59|V4VH59_9ROSI; tr|V4SVI6|V4SVI6_9ROSI; tr|A0A2H5N8R8|A0A2H5N8R8_CITUN	Uncharacterized protein OS=Citrus clementina OX=85681 GN=CICLE_v10033755mg PE=4 SV=1; Uncharacterized protein OS=Citrus clementina OX=85681 GN=CICLE_v10032800mg PE=3 SV=1; Uncharacterized protein OS=Citrus unshiu OX=55188 GN=CUMW_023360 PE=3 SV=1	99	YRNYGKTFKKPRRPYEKERLDAEL		3056.63	612.333	3056.63	612.333	5
tr|V4U1X7|V4U1X7_9ROSI; tr|A0A2H5Q208|A0A2H5Q208_CITUN; tr|A0A067G4F5|A0A067G4F5_CITSI	Uncharacterized protein OS=Citrus clementina OX=85681 GN=CICLE_v10005907mg PE=4 SV=1; Uncharacterized protein OS=Citrus unshiu OX=55188 GN=CUMW_186280 PE=4 SV=1; Uncharacterized protein OS=Citrus sinensis OX=2711 GN=CISIN_1g030889mg PE=4 SV=1	99	LAGYDKETGPSLY		1412.68	707.349	1412.68	707.348	2
tr|V4U1X7|V4U1X7_9ROSI; tr|A0A2H5Q208|A0A2H5Q208_CITUN; tr|A0A067G4F5|A0A067G4F5_CITSI	Uncharacterized protein OS=Citrus clementina OX=85681 GN=CICLE_v10005907mg PE=4 SV=1; Uncharacterized protein OS=Citrus unshiu OX=55188 GN=CUMW_186280 PE=4 SV=1; Uncharacterized protein OS=Citrus sinensis OX=2711 GN=CISIN_1g030889mg PE=4 SV=1	99	YAWRESVKDTPVSSA		1694.83	848.422	1694.83	848.42	2
tr|V4TNQ8|V4TNQ8_9ROSI; tr|A0A2H5PF98|A0A2H5PF98_CITUN	Malate synthase OS=Citrus clementina OX=85681 GN=CICLE_v10019499mg PE=3 SV=1; Malate synthase OS=Citrus unshiu OX=55188 GN=CUMW_131080 PE=3 SV=1	99	DAYNSIVMHHPKGSSRL		1910.95	383.197	1910.94	383.196	5
tr|V4TNQ8|V4TNQ8_9ROSI; tr|A0A2H5PF98|A0A2H5PF98_CITUN	Malate synthase OS=Citrus clementina OX=85681 GN=CICLE_v10019499mg PE=3 SV=1; Malate synthase OS=Citrus unshiu OX=55188 GN=CUMW_131080 PE=3 SV=1	99	HYDVPEGVEIRGRYSEE		2033.95	678.992	2033.94	678.989	3
tr|V4TLC7|V4TLC7_9ROSI; tr|A0A067FMU6|A0A067FMU6_CITSI	Uncharacterized protein OS=Citrus clementina OX=85681 GN=CICLE_v10019848mg PE=3 SV=1; Uncharacterized protein OS=Citrus sinensis OX=2711 GN=CISIN_1g011045mg PE=3 SV=1	99	DFSTPVVSGASQGSGEY		1686.74	844.379	1686.74	844.376	2
tr|V4TLC7|V4TLC7_9ROSI; tr|A0A067FMU6|A0A067FMU6_CITSI	Uncharacterized protein OS=Citrus clementina OX=85681 GN=CICLE_v10019848mg PE=3 SV=1; Uncharacterized protein OS=Citrus sinensis OX=2711 GN=CISIN_1g011045mg PE=3 SV=1	99	FSTPVVSGASQGSGEY		1571.71	786.863	1571.71	786.862	2
tr|V4TFK5|V4TFK5_9ROSI; tr|A0A2H5NRS9|A0A2H5NRS9_CITUN; tr|A0A067HB80|A0A067HB80_CITSI; tr|A0A067GZC4|A0A067GZC4_CITSI	Uncharacterized protein OS=Citrus clementina OX=85681 GN=CICLE_v10002332mg PE=4 SV=1; Uncharacterized protein OS=Citrus unshiu OX=55188 GN=CUMW_070140 PE=4 SV=1; Uncharacterized protein OS=Citrus sinensis OX=2711 GN=CISIN_1g026422mg PE=4 SV=1; Uncharacterized protein OS=Citrus sinensis OX=2711 GN=CISIN_1g026422mg PE=4 SV=1	99	AAEGIGNSYSSAL		1238.58	620.295	1238.58	620.296	2
tr|V4TFK5|V4TFK5_9ROSI; tr|A0A2H5NRS9|A0A2H5NRS9_CITUN; tr|A0A067HB80|A0A067HB80_CITSI; tr|A0A067GZC4|A0A067GZC4_CITSI	Uncharacterized protein OS=Citrus clementina OX=85681 GN=CICLE_v10002332mg PE=4 SV=1; Uncharacterized protein OS=Citrus unshiu OX=55188 GN=CUMW_070140 PE=4 SV=1; Uncharacterized protein OS=Citrus sinensis OX=2711 GN=CISIN_1g026422mg PE=4 SV=1; Uncharacterized protein OS=Citrus sinensis OX=2711 GN=CISIN_1g026422mg PE=4 SV=1	99	QSTPPAKYDGF	Gln->pyro-Glu@N-term	1192.54	597.277	1192.54	597.277	2
tr|V4TB21|V4TB21_9ROSI; tr|V4SRL7|V4SRL7_9ROSI; tr|A0A2H5PEI5|A0A2H5PEI5_CITUN	Uncharacterized protein OS=Citrus clementina OX=85681 GN=CICLE_v10032912mg PE=4 SV=1; Uncharacterized protein OS=Citrus clementina OX=85681 GN=CICLE_v10032912mg PE=4 SV=1; Uncharacterized protein OS=Citrus unshiu OX=55188 GN=CUMW_129180 PE=4 SV=1	99	DVVVTNKLARLRSQEEE		1985.06	662.692	1985.05	662.692	3
tr|V4TB21|V4TB21_9ROSI; tr|V4SRL7|V4SRL7_9ROSI; tr|A0A2H5PEI5|A0A2H5PEI5_CITUN	Uncharacterized protein OS=Citrus clementina OX=85681 GN=CICLE_v10032912mg PE=4 SV=1; Uncharacterized protein OS=Citrus clementina OX=85681 GN=CICLE_v10032912mg PE=4 SV=1; Uncharacterized protein OS=Citrus unshiu OX=55188 GN=CUMW_129180 PE=4 SV=1	99	VVVTNKLARLRSQEEE		1870.03	624.35	1870.03	624.35	3
tr|V4T8K3|V4T8K3_9ROSI; tr|A0A2H5NIF2|A0A2H5NIF2_CITUN; tr|A0A067GW73|A0A067GW73_CITSI	Uncharacterized protein OS=Citrus clementina OX=85681 GN=CICLE_v10001611mg PE=4 SV=1; Uncharacterized protein OS=Citrus unshiu OX=55188 GN=CUMW_046390 PE=4 SV=1; Uncharacterized protein (Fragment) OS=Citrus sinensis OX=2711 GN=CISIN_1g0180202mg PE=4 SV=1	99	EALLDDKDIDA		1216.58	609.299	1216.58	609.298	2
tr|V4T8K3|V4T8K3_9ROSI; tr|A0A2H5NIF2|A0A2H5NIF2_CITUN; tr|A0A067GW73|A0A067GW73_CITSI	Uncharacterized protein OS=Citrus clementina OX=85681 GN=CICLE_v10001611mg PE=4 SV=1; Uncharacterized protein OS=Citrus unshiu OX=55188 GN=CUMW_046390 PE=4 SV=1; Uncharacterized protein (Fragment) OS=Citrus sinensis OX=2711 GN=CISIN_1g0180202mg PE=4 SV=1	99	SAVASRSLEKATNF		1479.77	740.891	1479.77	740.891	2
tr|V4T492|V4T492_9ROSI; tr|A0A067E2G3|A0A067E2G3_CITSI	Uncharacterized protein OS=Citrus clementina OX=85681 GN=CICLE_v10001721mg PE=4 SV=1; Uncharacterized protein OS=Citrus sinensis OX=2711 GN=CISIN_1g0192001mg PE=4 SV=1	99	DTADVYGQNANEVL		1507.68	754.846	1507.68	754.847	2
tr|V4T492|V4T492_9ROSI; tr|A0A067E2G3|A0A067E2G3_CITSI	Uncharacterized protein OS=Citrus clementina OX=85681 GN=CICLE_v10001721mg PE=4 SV=1; Uncharacterized protein OS=Citrus sinensis OX=2711 GN=CISIN_1g0192001mg PE=4 SV=1	99	VVESVPADSF		1048.51	525.262	1048.51	525.261	2
tr|V4T1Q6|V4T1Q6_9ROSI; tr|A0A2H5Q350|A0A2H5Q350_CITUN; tr|A0A067EVG3|A0A067EVG3_CITSI	Uncharacterized protein OS=Citrus clementina OX=85681 GN=CICLE_v10003767mg PE=3 SV=1; Uncharacterized protein OS=Citrus unshiu OX=55188 GN=CUMW_191290 PE=3 SV=1; Uncharacterized protein OS=Citrus sinensis OX=2711 GN=CISIN_1g025979mg PE=4 SV=1	99	MEMVDQNNGIVGSTTGSNY		2015.86	1008.94	2015.86	1008.94	2
tr|V4T1Q6|V4T1Q6_9ROSI; tr|A0A2H5Q350|A0A2H5Q350_CITUN; tr|A0A067EVG3|A0A067EVG3_CITSI	Uncharacterized protein OS=Citrus clementina OX=85681 GN=CICLE_v10003767mg PE=3 SV=1; Uncharacterized protein OS=Citrus unshiu OX=55188 GN=CUMW_191290 PE=3 SV=1; Uncharacterized protein OS=Citrus sinensis OX=2711 GN=CISIN_1g025979mg PE=4 SV=1	99	YGPPGTGKTML		1120.56	561.288	1120.56	561.287	2
tr|V4SYH0|V4SYH0_9ROSI; tr|A0A2H5NFW6|A0A2H5NFW6_CITUN; tr|A0A2H5NFH3|A0A2H5NFH3_CITUN; tr|A0A067G275|A0A067G275_CITSI; tr|A0A067FR37|A0A067FR37_CITSI	Uncharacterized protein OS=Citrus clementina OX=85681 GN=CICLE_v10019800mg PE=3 SV=1; Uncharacterized protein OS=Citrus unshiu OX=55188 GN=CUMW_040550 PE=3 SV=1; Uncharacterized protein OS=Citrus unshiu OX=55188 GN=CUMW_040550 PE=4 SV=1; Uncharacterized protein OS=Citrus sinensis OX=2711 GN=CISIN_1g029019mg PE=4 SV=1; Uncharacterized protein OS=Citrus sinensis OX=2711 GN=CISIN_1g029019mg PE=4 SV=1	99	AKITERKSELANL		1471.83	736.92	1471.84	736.925	2
tr|V4SYH0|V4SYH0_9ROSI; tr|A0A2H5NFW6|A0A2H5NFW6_CITUN; tr|A0A2H5NFH3|A0A2H5NFH3_CITUN; tr|A0A067G275|A0A067G275_CITSI; tr|A0A067FR37|A0A067FR37_CITSI	Uncharacterized protein OS=Citrus clementina OX=85681 GN=CICLE_v10019800mg PE=3 SV=1; Uncharacterized protein OS=Citrus unshiu OX=55188 GN=CUMW_040550 PE=3 SV=1; Uncharacterized protein OS=Citrus unshiu OX=55188 GN=CUMW_040550 PE=4 SV=1; Uncharacterized protein OS=Citrus sinensis OX=2711 GN=CISIN_1g029019mg PE=4 SV=1; Uncharacterized protein OS=Citrus sinensis OX=2711 GN=CISIN_1g029019mg PE=4 SV=1	99	EIVGDIPAATAE		1184.59	593.303	1184.59	593.304	2
tr|V4SXS4|V4SXS4_9ROSI; tr|V4SMU3|V4SMU3_9ROSI; tr|A0A2H5QF81|A0A2H5QF81_CITUN; tr|A0A2H5QF63|A0A2H5QF63_CITUN; tr|A0A067E9Z4|A0A067E9Z4_CITSI	Isocitrate dehydrogenase [NAD] subunit, mitochondrial OS=Citrus clementina OX=85681 GN=CICLE_v10011936mg PE=3 SV=1; Isocitrate dehydrogenase [NAD] subunit, mitochondrial OS=Citrus clementina OX=85681 GN=CICLE_v10011936mg PE=3 SV=1; Isocitrate dehydrogenase [NAD] subunit, mitochondrial OS=Citrus unshiu OX=55188 GN=CUMW_224030 PE=3 SV=1; Isocitrate dehydrogenase [NAD] subunit, mitochondrial OS=Citr…	99	HDKADRIQNAIL		1392.75	697.381	1392.75	697.381	2
tr|V4SXS4|V4SXS4_9ROSI; tr|V4SMU3|V4SMU3_9ROSI; tr|A0A2H5QF81|A0A2H5QF81_CITUN; tr|A0A2H5QF63|A0A2H5QF63_CITUN; tr|A0A067E9Z4|A0A067E9Z4_CITSI	Isocitrate dehydrogenase [NAD] subunit, mitochondrial OS=Citrus clementina OX=85681 GN=CICLE_v10011936mg PE=3 SV=1; Isocitrate dehydrogenase [NAD] subunit, mitochondrial OS=Citrus clementina OX=85681 GN=CICLE_v10011936mg PE=3 SV=1; Isocitrate dehydrogenase [NAD] subunit, mitochondrial OS=Citrus unshiu OX=55188 GN=CUMW_224030 PE=3 SV=1; Isocitrate dehydrogenase [NAD] subunit, mitochondrial OS=Citr…	99	HYVGTEIDPRTQSF		1648.79	825.401	1648.78	825.4	2
tr|V4SQN3|V4SQN3_9ROSI; tr|A0A2H5PV94|A0A2H5PV94_CITUN	Uncharacterized protein OS=Citrus clementina OX=85681 GN=CICLE_v10031969mg PE=3 SV=1; Uncharacterized protein OS=Citrus unshiu OX=55188 GN=CUMW_170580 PE=3 SV=1	99	IESELTQGKF		1150.59	576.301	1150.59	576.301	2
tr|V4SQN3|V4SQN3_9ROSI; tr|A0A2H5PV94|A0A2H5PV94_CITUN	Uncharacterized protein OS=Citrus clementina OX=85681 GN=CICLE_v10031969mg PE=3 SV=1; Uncharacterized protein OS=Citrus unshiu OX=55188 GN=CUMW_170580 PE=3 SV=1	99	YTGAQNVLYPSSDQSADIKTE		2286.07	763.03	2286.07	763.029	3
tr|V4SCJ2|V4SCJ2_9ROSI; tr|A0A2H5QAY5|A0A2H5QAY5_CITUN; tr|A0A067ER80|A0A067ER80_CITSI	Uncharacterized protein OS=Citrus clementina OX=85681 GN=CICLE_v10005613mg PE=3 SV=1; Uncharacterized protein OS=Citrus unshiu OX=55188 GN=CUMW_212820 PE=4 SV=1; Uncharacterized protein OS=Citrus sinensis OX=2711 GN=CISIN_1g024105mg PE=3 SV=1	99	KIMPVQKQTRAGQRTRFKAF		2390.35	479.077	2390.35	479.077	5
tr|V4SCJ2|V4SCJ2_9ROSI; tr|A0A2H5QAY5|A0A2H5QAY5_CITUN; tr|A0A067ER80|A0A067ER80_CITSI	Uncharacterized protein OS=Citrus clementina OX=85681 GN=CICLE_v10005613mg PE=3 SV=1; Uncharacterized protein OS=Citrus unshiu OX=55188 GN=CUMW_212820 PE=4 SV=1; Uncharacterized protein OS=Citrus sinensis OX=2711 GN=CISIN_1g024105mg PE=3 SV=1	99	LIGHKLKDEVM		1281.71	641.862	1281.71	641.863	2
tr|V4S8K7|V4S8K7_9ROSI; tr|A0A2H5NUD7|A0A2H5NUD7_CITUN; tr|A0A2H5NUD6|A0A2H5NUD6_CITUN; tr|A0A067EIT1|A0A067EIT1_CITSI; tr|A0A067EAB3|A0A067EAB3_CITSI; tr|A0A067E6Y0|A0A067E6Y0_CITSI; tr|A0A067E6K0|A0A067E6K0_CITSI	Glutamine synthetase OS=Citrus clementina OX=85681 GN=CICLE_v10011785mg PE=3 SV=1; Glutamine synthetase OS=Citrus unshiu OX=55188 GN=CUMW_076880 PE=3 SV=1; Glutamine synthetase OS=Citrus unshiu OX=55188 GN=CUMW_076880 PE=3 SV=1; Uncharacterized protein OS=Citrus sinensis OX=2711 GN=CISIN_1g018434mg PE=3 SV=1; Glutamine synthetase OS=Citrus sinensis OX=2711 GN=CISIN_1g018434mg PE=3 SV=1; Glutamine…	99	NLSESTDKIIAE		1318.66	660.34	1318.66	660.338	2
tr|V4S8K7|V4S8K7_9ROSI; tr|A0A2H5NUD7|A0A2H5NUD7_CITUN; tr|A0A2H5NUD6|A0A2H5NUD6_CITUN; tr|A0A067EIT1|A0A067EIT1_CITSI; tr|A0A067EAB3|A0A067EAB3_CITSI; tr|A0A067E6Y0|A0A067E6Y0_CITSI; tr|A0A067E6K0|A0A067E6K0_CITSI	Glutamine synthetase OS=Citrus clementina OX=85681 GN=CICLE_v10011785mg PE=3 SV=1; Glutamine synthetase OS=Citrus unshiu OX=55188 GN=CUMW_076880 PE=3 SV=1; Glutamine synthetase OS=Citrus unshiu OX=55188 GN=CUMW_076880 PE=3 SV=1; Uncharacterized protein OS=Citrus sinensis OX=2711 GN=CISIN_1g018434mg PE=3 SV=1; Glutamine synthetase OS=Citrus sinensis OX=2711 GN=CISIN_1g018434mg PE=3 SV=1; Glutamine…	99	SESTDKIIAEY		1254.6	628.307	1254.6	628.306	2
tr|V4RXY7|V4RXY7_9ROSI; tr|A0A2H5NE94|A0A2H5NE94_CITUN; tr|A0A2H5NE93|A0A2H5NE93_CITUN; tr|A0A067FPP5|A0A067FPP5_CITSI; tr|A0A067FG77|A0A067FG77_CITSI; tr|A0A067FCS7|A0A067FCS7_CITSI	Acetyltransferase component of pyruvate dehydrogenase complex OS=Citrus clementina OX=85681 GN=CICLE_v10025308mg PE=3 SV=1; Acetyltransferase component of pyruvate dehydrogenase complex OS=Citrus unshiu OX=55188 GN=CUMW_037230 PE=3 SV=1; Acetyltransferase component of pyruvate dehydrogenase complex OS=Citrus unshiu OX=55188 GN=CUMW_037230 PE=3 SV=1; Acetyltransferase component of pyruvate dehydro…	99	EVRQLAQKAKDNSLKPQDYEGGTF		2721.37	908.131	2721.37	908.131	3
tr|V4RXY7|V4RXY7_9ROSI; tr|A0A2H5NE94|A0A2H5NE94_CITUN; tr|A0A2H5NE93|A0A2H5NE93_CITUN; tr|A0A067FPP5|A0A067FPP5_CITSI; tr|A0A067FG77|A0A067FG77_CITSI; tr|A0A067FCS7|A0A067FCS7_CITSI	Acetyltransferase component of pyruvate dehydrogenase complex OS=Citrus clementina OX=85681 GN=CICLE_v10025308mg PE=3 SV=1; Acetyltransferase component of pyruvate dehydrogenase complex OS=Citrus unshiu OX=55188 GN=CUMW_037230 PE=3 SV=1; Acetyltransferase component of pyruvate dehydrogenase complex OS=Citrus unshiu OX=55188 GN=CUMW_037230 PE=3 SV=1; Acetyltransferase component of pyruvate dehydro…	99	VRQLAQKAKDNSLKPQDYEGGTF		2592.33	865.116	2592.33	865.117	3
tr|Q1I1D9|Q1I1D9_CITSI; tr|A0A067GGM9|A0A067GGM9_CITSI; tr|A0A067GDY7|A0A067GDY7_CITSI	Pyruvate decarboxylase OS=Citrus sinensis OX=2711 PE=2 SV=1; Uncharacterized protein OS=Citrus sinensis OX=2711 GN=CISIN_1g007800mg PE=3 SV=1; Uncharacterized protein OS=Citrus sinensis OX=2711 GN=CISIN_1g007800mg PE=3 SV=1	99	LEWGSRVSAANSRPPNPQ		1964.99	656.002	1964.98	656.001	3
tr|Q1I1D9|Q1I1D9_CITSI; tr|A0A067GGM9|A0A067GGM9_CITSI; tr|A0A067GDY7|A0A067GDY7_CITSI	Pyruvate decarboxylase OS=Citrus sinensis OX=2711 PE=2 SV=1; Uncharacterized protein OS=Citrus sinensis OX=2711 GN=CISIN_1g007800mg PE=3 SV=1; Uncharacterized protein OS=Citrus sinensis OX=2711 GN=CISIN_1g007800mg PE=3 SV=1	99	VGGPNIRVAKAQKAF		1554.89	519.305	1554.9	519.307	3
tr|V4TPG9|V4TPG9_9ROSI; tr|A0A2H5NTN0|A0A2H5NTN0_CITUN; tr|A0A067E3D0|A0A067E3D0_CITSI; tr|A0A067DZG5|A0A067DZG5_CITSI	Uncharacterized protein OS=Citrus clementina OX=85681 GN=CICLE_v10020501mg PE=4 SV=1; Uncharacterized protein OS=Citrus unshiu OX=55188 GN=CUMW_074880 PE=4 SV=1; Uncharacterized protein OS=Citrus sinensis OX=2711 GN=CISIN_1g016178mg PE=4 SV=1; Uncharacterized protein OS=Citrus sinensis OX=2711 GN=CISIN_1g016178mg PE=4 SV=1	99	KESAISPDEKYSF		1499.72	500.913	1499.71	500.912	3
tr|V4TPG9|V4TPG9_9ROSI; tr|A0A2H5NTN0|A0A2H5NTN0_CITUN; tr|A0A067E3D0|A0A067E3D0_CITSI; tr|A0A067DZG5|A0A067DZG5_CITSI	Uncharacterized protein OS=Citrus clementina OX=85681 GN=CICLE_v10020501mg PE=4 SV=1; Uncharacterized protein OS=Citrus unshiu OX=55188 GN=CUMW_074880 PE=4 SV=1; Uncharacterized protein OS=Citrus sinensis OX=2711 GN=CISIN_1g016178mg PE=4 SV=1; Uncharacterized protein OS=Citrus sinensis OX=2711 GN=CISIN_1g016178mg PE=4 SV=1	99	VSKAYNYIHKYGHKSKL		2035.1	509.783	2035.1	509.782	4
tr|A0A2H5NQE6|A0A2H5NQE6_CITUN; tr|A0A1S8ACJ4|A0A1S8ACJ4_CITLI; tr|A0A067DNA9|A0A067DNA9_CITSI	Uncharacterized protein OS=Citrus unshiu OX=55188 GN=CUMW_066440 PE=3 SV=1; Heat shock protein OS=Citrus limon OX=2708 PE=3 SV=1; Uncharacterized protein OS=Citrus sinensis OX=2711 GN=CISIN_1g013743mg PE=3 SV=1	99	LEQDNTDLGYDAAKGEY		1900.83	951.424	1900.83	951.424	2
tr|A0A2H5NQE6|A0A2H5NQE6_CITUN; tr|A0A1S8ACJ4|A0A1S8ACJ4_CITLI; tr|A0A067DNA9|A0A067DNA9_CITSI	Uncharacterized protein OS=Citrus unshiu OX=55188 GN=CUMW_066440 PE=3 SV=1; Heat shock protein OS=Citrus limon OX=2708 PE=3 SV=1; Uncharacterized protein OS=Citrus sinensis OX=2711 GN=CISIN_1g013743mg PE=3 SV=1	99	AVVTNLKSRARMISTSEE		1991.05	664.691	1991.05	664.69	3
tr|V4U6N1|V4U6N1_9ROSI; tr|A0A2H5PMV8|A0A2H5PMV8_CITUN; tr|A0A067FQL5|A0A067FQL5_CITSI; tr|A0A067FPU9|A0A067FPU9_CITSI; tr|A0A067D698|A0A067D698_CITSI; tr|A0A067D267|A0A067D267_CITSI	Uncharacterized protein OS=Citrus clementina OX=85681 GN=CICLE_v10006241mg PE=3 SV=1; Uncharacterized protein OS=Citrus unshiu OX=55188 GN=CUMW_150910 PE=3 SV=1; Uncharacterized protein OS=Citrus sinensis OX=2711 GN=CISIN_1g028463mg PE=3 SV=1; Uncharacterized protein OS=Citrus sinensis OX=2711 GN=CISIN_1g028463mg PE=3 SV=1; Uncharacterized protein OS=Citrus sinensis OX=2711 GN=CISIN_1g028468mg PE…	99	KVTVPKVKEEERADVF		1873.03	937.523	1873.03	937.523	2
tr|V4U6N1|V4U6N1_9ROSI; tr|A0A2H5PMV8|A0A2H5PMV8_CITUN; tr|A0A067FQL5|A0A067FQL5_CITSI; tr|A0A067FPU9|A0A067FPU9_CITSI; tr|A0A067D698|A0A067D698_CITSI; tr|A0A067D267|A0A067D267_CITSI	Uncharacterized protein OS=Citrus clementina OX=85681 GN=CICLE_v10006241mg PE=3 SV=1; Uncharacterized protein OS=Citrus unshiu OX=55188 GN=CUMW_150910 PE=3 SV=1; Uncharacterized protein OS=Citrus sinensis OX=2711 GN=CISIN_1g028463mg PE=3 SV=1; Uncharacterized protein OS=Citrus sinensis OX=2711 GN=CISIN_1g028463mg PE=3 SV=1; Uncharacterized protein OS=Citrus sinensis OX=2711 GN=CISIN_1g028468mg PE…	99	KVTVPKVKEEERAD		1626.89	407.729	1626.89	407.731	4
tr|V4V9V7|V4V9V7_9ROSI; tr|A0A067G0D8|A0A067G0D8_CITSI	Clathrin heavy chain OS=Citrus clementina OX=85681 GN=CICLE_v10030488mg PE=3 SV=1; Clathrin heavy chain OS=Citrus sinensis OX=2711 GN=CISIN_1g000428mg PE=3 SV=1	99	ATKSFNAGQVTSKL		1450.78	484.6	1450.78	484.6	3
tr|V4V9V7|V4V9V7_9ROSI; tr|A0A067G0D8|A0A067G0D8_CITSI	Clathrin heavy chain OS=Citrus clementina OX=85681 GN=CICLE_v10030488mg PE=3 SV=1; Clathrin heavy chain OS=Citrus sinensis OX=2711 GN=CISIN_1g000428mg PE=3 SV=1	99	YAKIDRLGDIEE		1420.73	711.37	1420.72	711.367	2
tr|V4UCJ5|V4UCJ5_9ROSI; tr|A0A2H5NY75|A0A2H5NY75_CITUN; tr|A0A067FEN9|A0A067FEN9_CITSI	GTP-binding nuclear protein OS=Citrus clementina OX=85681 GN=CICLE_v10009427mg PE=3 SV=1; GTP-binding nuclear protein OS=Citrus unshiu OX=55188 GN=CUMW_086790 PE=3 SV=1; GTP-binding nuclear protein OS=Citrus sinensis OX=2711 GN=CISIN_1g027607mg PE=3 SV=1	99	AAAASQPLPDEDDDAFE		1760.74	881.377	1760.74	881.376	2
tr|V4UCJ5|V4UCJ5_9ROSI; tr|A0A2H5NY75|A0A2H5NY75_CITUN; tr|A0A067FEN9|A0A067FEN9_CITSI	GTP-binding nuclear protein OS=Citrus clementina OX=85681 GN=CICLE_v10009427mg PE=3 SV=1; GTP-binding nuclear protein OS=Citrus unshiu OX=55188 GN=CUMW_086790 PE=3 SV=1; GTP-binding nuclear protein OS=Citrus sinensis OX=2711 GN=CISIN_1g027607mg PE=3 SV=1	99	SQPLPDEDDDAFE		1476.59	739.302	1476.59	739.302	2
tr|A0A2H5QUW4|A0A2H5QUW4_CITUN; tr|A0A2H5QFE0|A0A2H5QFE0_CITUN	Uncharacterized protein OS=Citrus unshiu OX=55188 GN=CUMW_263550 PE=4 SV=1; Uncharacterized protein OS=Citrus unshiu OX=55188 GN=CUMW_224720 PE=4 SV=1	99	FSGQNVGKQVVAVAPE		1628.85	815.432	1628.85	815.433	2
tr|A0A2H5QUW4|A0A2H5QUW4_CITUN; tr|A0A2H5QFE0|A0A2H5QFE0_CITUN	Uncharacterized protein OS=Citrus unshiu OX=55188 GN=CUMW_263550 PE=4 SV=1; Uncharacterized protein OS=Citrus unshiu OX=55188 GN=CUMW_224720 PE=4 SV=1	99	YVSGFPKETDM	Oxidation(M)@11	1288.57	645.291	1288.56	645.29	2
tr|V4U999|V4U999_9ROSI; tr|V4S3M8|V4S3M8_9ROSI; tr|A0A2H5PYY8|A0A2H5PYY8_CITUN; tr|A0A2H5PMV3|A0A2H5PMV3_CITUN; tr|A0A2H5PMU5|A0A2H5PMU5_CITUN; tr|A0A067EHH7|A0A067EHH7_CITSI; tr|A0A067EH80|A0A067EH80_CITSI	Uncharacterized protein OS=Citrus clementina OX=85681 GN=CICLE_v10014720mg PE=3 SV=1; Uncharacterized protein OS=Citrus clementina OX=85681 GN=CICLE_v10004615mg PE=3 SV=1; Uncharacterized protein OS=Citrus unshiu OX=55188 GN=CUMW_180670 PE=3 SV=1; Uncharacterized protein OS=Citrus unshiu OX=55188 GN=CUMW_150870 PE=3 SV=1; Uncharacterized protein OS=Citrus unshiu OX=55188 GN=CUMW_150870 PE=3 SV=1;…	99	YVQGKEINGAGINSSF		1682.83	842.421	1682.83	842.42	2
tr|V4U999|V4U999_9ROSI; tr|V4S3M8|V4S3M8_9ROSI; tr|A0A2H5PYY8|A0A2H5PYY8_CITUN; tr|A0A2H5PMV3|A0A2H5PMV3_CITUN; tr|A0A2H5PMU5|A0A2H5PMU5_CITUN; tr|A0A067EHH7|A0A067EHH7_CITSI; tr|A0A067EH80|A0A067EH80_CITSI	Uncharacterized protein OS=Citrus clementina OX=85681 GN=CICLE_v10014720mg PE=3 SV=1; Uncharacterized protein OS=Citrus clementina OX=85681 GN=CICLE_v10004615mg PE=3 SV=1; Uncharacterized protein OS=Citrus unshiu OX=55188 GN=CUMW_180670 PE=3 SV=1; Uncharacterized protein OS=Citrus unshiu OX=55188 GN=CUMW_150870 PE=3 SV=1; Uncharacterized protein OS=Citrus unshiu OX=55188 GN=CUMW_150870 PE=3 SV=1;…	99	VAVDNDAPINGDL		1311.63	656.822	1311.63	656.823	2
tr|V4S535|V4S535_9ROSI; tr|V4RMI5|V4RMI5_9ROSI; tr|A0A2H5NQJ7|A0A2H5NQJ7_CITUN; tr|A0A067FEH4|A0A067FEH4_CITSI; tr|A0A067F658|A0A067F658_CITSI	Proteasome subunit alpha type OS=Citrus clementina OX=85681 GN=CICLE_v10005774mg PE=3 SV=1; Proteasome subunit alpha type OS=Citrus clementina OX=85681 GN=CICLE_v10005774mg PE=3 SV=1; Proteasome subunit alpha type OS=Citrus unshiu OX=55188 GN=CUMW_066880 PE=3 SV=1; Proteasome subunit alpha type OS=Citrus sinensis OX=2711 GN=CISIN_1g026627mg PE=3 SV=1; Proteasome subunit alpha type OS=Citrus sinen…	99	DDAVHTAIL		953.483	477.749	953.482	477.748	2
tr|V4S535|V4S535_9ROSI; tr|V4RMI5|V4RMI5_9ROSI; tr|A0A2H5NQJ7|A0A2H5NQJ7_CITUN; tr|A0A067FEH4|A0A067FEH4_CITSI; tr|A0A067F658|A0A067F658_CITSI	Proteasome subunit alpha type OS=Citrus clementina OX=85681 GN=CICLE_v10005774mg PE=3 SV=1; Proteasome subunit alpha type OS=Citrus clementina OX=85681 GN=CICLE_v10005774mg PE=3 SV=1; Proteasome subunit alpha type OS=Citrus unshiu OX=55188 GN=CUMW_066880 PE=3 SV=1; Proteasome subunit alpha type OS=Citrus sinensis OX=2711 GN=CISIN_1g026627mg PE=3 SV=1; Proteasome subunit alpha type OS=Citrus sinen…	99	LVAGYDDKGPQL		1274.65	638.334	1274.65	638.333	2
tr|V4SLT9|V4SLT9_9ROSI; tr|A0A2H5ND52|A0A2H5ND52_CITUN	Uncharacterized protein OS=Citrus clementina OX=85681 GN=CICLE_v10029467mg PE=3 SV=1; Uncharacterized protein OS=Citrus unshiu OX=55188 GN=CUMW_034220 PE=3 SV=1	99	LSSALTNAPSSARETSQF		1865.91	933.965	1865.91	933.963	2
tr|V4SLT9|V4SLT9_9ROSI; tr|A0A2H5ND52|A0A2H5ND52_CITUN	Uncharacterized protein OS=Citrus clementina OX=85681 GN=CICLE_v10029467mg PE=3 SV=1; Uncharacterized protein OS=Citrus unshiu OX=55188 GN=CUMW_034220 PE=3 SV=1	99	GRILQISGERSKEQEEKNDKWHRVERSSGKF		3712.93	619.829	3712.91	619.826	6
tr|V4UFT3|V4UFT3_9ROSI; tr|A0A2H5N4X9|A0A2H5N4X9_CITUN; tr|A0A067GFI2|A0A067GFI2_CITSI; tr|A0A067GF95|A0A067GF95_CITSI	Uncharacterized protein OS=Citrus clementina OX=85681 GN=CICLE_v10015965mg PE=3 SV=1; Uncharacterized protein OS=Citrus unshiu OX=55188 GN=CUMW_015420 PE=3 SV=1; Uncharacterized protein OS=Citrus sinensis OX=2711 GN=CISIN_1g018920mg PE=3 SV=1; Uncharacterized protein OS=Citrus sinensis OX=2711 GN=CISIN_1g018920mg PE=3 SV=1	99	VEKEAVNSQVYPKF		1636.85	546.624	1636.85	546.623	3
tr|V4UFT3|V4UFT3_9ROSI; tr|A0A2H5N4X9|A0A2H5N4X9_CITUN; tr|A0A067GFI2|A0A067GFI2_CITSI; tr|A0A067GF95|A0A067GF95_CITSI	Uncharacterized protein OS=Citrus clementina OX=85681 GN=CICLE_v10015965mg PE=3 SV=1; Uncharacterized protein OS=Citrus unshiu OX=55188 GN=CUMW_015420 PE=3 SV=1; Uncharacterized protein OS=Citrus sinensis OX=2711 GN=CISIN_1g018920mg PE=3 SV=1; Uncharacterized protein OS=Citrus sinensis OX=2711 GN=CISIN_1g018920mg PE=3 SV=1	99	LRHLPVSNM	Oxidation(M)@9	1081.57	541.791	1081.57	541.792	2
tr|V4U939|V4U939_9ROSI; tr|V4S5X8|V4S5X8_9ROSI; tr|Q9ZQS1|Q9ZQS1_CITUN; tr|Q9MB48|Q9MB48_CITUN; tr|A0A067FXK2|A0A067FXK2_CITSI; tr|A0A067FPU6|A0A067FPU6_CITSI	Uncharacterized protein OS=Citrus clementina OX=85681 GN=CICLE_v10028070mg PE=4 SV=1; Uncharacterized protein OS=Citrus clementina OX=85681 GN=CICLE_v10028070mg PE=3 SV=1; Vacuolar H+-ATPase B subunit OS=Citrus unshiu OX=55188 GN=CitVATP B-1 PE=2 SV=1; Vacuolar H+-ATPase B subunit (Fragment) OS=Citrus unshiu OX=55188 GN=Cit-VATP B-1 PE=4 SV=1; Uncharacterized protein OS=Citrus sinensis OX=2711 GN…	99	DISGSSINPSERTYPEEM		2010.89	1006.45	2010.88	1006.45	2
tr|V4TJQ9|V4TJQ9_9ROSI; tr|A0A2H5NTL5|A0A2H5NTL5_CITUN; tr|A0A067EBU4|A0A067EBU4_CITSI; tr|A0A067E3F4|A0A067E3F4_CITSI	Uncharacterized protein OS=Citrus clementina OX=85681 GN=CICLE_v10019462mg PE=4 SV=1; Uncharacterized protein OS=Citrus unshiu OX=55188 GN=CUMW_074770 PE=4 SV=1; Uncharacterized protein OS=Citrus sinensis OX=2711 GN=CISIN_1g009278mg PE=4 SV=1; Uncharacterized protein OS=Citrus sinensis OX=2711 GN=CISIN_1g009278mg PE=4 SV=1	99	FLKEYDKALET		1355.69	678.855	1355.7	678.856	2
tr|V4TP16|V4TP16_9ROSI; tr|V4TJ73|V4TJ73_9ROSI; tr|A0A2H5QBX4|A0A2H5QBX4_CITUN; tr|A0A067F1J8|A0A067F1J8_CITSI; tr|A0A067ET77|A0A067ET77_CITSI; tr|A0A067EPQ1|A0A067EPQ1_CITSI; tr|A0A067EPI2|A0A067EPI2_CITSI	Uncharacterized protein OS=Citrus clementina OX=85681 GN=CICLE_v10020747mg PE=4 SV=1; Uncharacterized protein OS=Citrus clementina OX=85681 GN=CICLE_v10020747mg PE=4 SV=1; Uncharacterized protein OS=Citrus unshiu OX=55188 GN=CUMW_215450 PE=4 SV=1; Uncharacterized protein OS=Citrus sinensis OX=2711 GN=CISIN_1g017915mg PE=4 SV=1; Uncharacterized protein OS=Citrus sinensis OX=2711 GN=CISIN_1g017915m…	99	NDFEDPSQL		1063.45	532.733	1063.45	532.73	2
tr|V4TP16|V4TP16_9ROSI; tr|V4TJ73|V4TJ73_9ROSI; tr|A0A2H5QBX4|A0A2H5QBX4_CITUN; tr|A0A067F1J8|A0A067F1J8_CITSI; tr|A0A067ET77|A0A067ET77_CITSI; tr|A0A067EPQ1|A0A067EPQ1_CITSI; tr|A0A067EPI2|A0A067EPI2_CITSI	Uncharacterized protein OS=Citrus clementina OX=85681 GN=CICLE_v10020747mg PE=4 SV=1; Uncharacterized protein OS=Citrus clementina OX=85681 GN=CICLE_v10020747mg PE=4 SV=1; Uncharacterized protein OS=Citrus unshiu OX=55188 GN=CUMW_215450 PE=4 SV=1; Uncharacterized protein OS=Citrus sinensis OX=2711 GN=CISIN_1g017915mg PE=4 SV=1; Uncharacterized protein OS=Citrus sinensis OX=2711 GN=CISIN_1g017915m…	99	YEKVLEEKRKALL		1617.94	405.492	1617.95	405.494	4
tr|V4S6Y1|V4S6Y1_9ROSI	Uncharacterized protein OS=Citrus clementina OX=85681 GN=CICLE_v10012833mg PE=4 SV=1	99	TIVHVQQPFQR		1351.73	451.586	1351.74	451.586	3
tr|V4S5L8|V4S5L8_9ROSI; tr|V4RMY8|V4RMY8_9ROSI; tr|A0A067FQE6|A0A067FQE6_CITSI; tr|A0A067FLT4|A0A067FLT4_CITSI	Uncharacterized protein OS=Citrus clementina OX=85681 GN=CICLE_v10028440mg PE=4 SV=1; Uncharacterized protein OS=Citrus clementina OX=85681 GN=CICLE_v10028440mg PE=4 SV=1; Uncharacterized protein OS=Citrus sinensis OX=2711 GN=CISIN_1g013216mg PE=4 SV=1; Uncharacterized protein OS=Citrus sinensis OX=2711 GN=CISIN_1g013216mg PE=4 SV=1	99	AVRKANGKLGKPEIFPASTDARY		2488.35	623.095	2488.35	623.096	4
tr|V4T6T5|V4T6T5_9ROSI; tr|A0A2H5NJP1|A0A2H5NJP1_CITUN; tr|A0A067FNS1|A0A067FNS1_CITSI	60S acidic ribosomal protein P0 OS=Citrus clementina OX=85681 GN=CICLE_v10032141mg PE=3 SV=1; Uncharacterized protein OS=Citrus unshiu OX=55188 GN=CUMW_051560 PE=4 SV=1; 60S acidic ribosomal protein P0 OS=Citrus sinensis OX=2711 GN=CISIN_1g020952mg PE=3 SV=1	99	MGKNTMMKRTIRMHAEKTGNTAF		2653.31	664.335	2653.31	664.334	4
tr|V4VNI2|V4VNI2_9ROSI; tr|V4TRV2|V4TRV2_9ROSI; tr|A0A2H5QKW6|A0A2H5QKW6_CITUN; tr|A0A067EC78|A0A067EC78_CITSI	Uncharacterized protein OS=Citrus clementina OX=85681 GN=CICLE_v10022792mg PE=3 SV=1; Uncharacterized protein OS=Citrus clementina OX=85681 GN=CICLE_v10022792mg PE=3 SV=1; Uncharacterized protein OS=Citrus unshiu OX=55188 GN=CUMW_239800 PE=4 SV=1; Uncharacterized protein OS=Citrus sinensis OX=2711 GN=CISIN_1g033944mg PE=3 SV=1	99	FAKLAEKKNLDDL		1503.83	752.921	1503.83	752.922	2
tr|V4TZ30|V4TZ30_9ROSI; tr|A0A2H5NJI1|A0A2H5NJI1_CITUN; tr|A0A067FB34|A0A067FB34_CITSI; tr|A0A067FAA7|A0A067FAA7_CITSI	Succinate--CoA ligase [ADP-forming] subunit beta, mitochondrial OS=Citrus clementina OX=85681 GN=CICLE_v10020300mg PE=3 SV=1; Succinate--CoA ligase [ADP-forming] subunit beta, mitochondrial OS=Citrus unshiu OX=55188 GN=CUMW_050680 PE=3 SV=1; Succinate--CoA ligase [ADP-forming] subunit beta, mitochondrial OS=Citrus sinensis OX=2711 GN=CISIN_1g014588mg PE=3 SV=1; Succinate-CoA ligase subunit beta O…	99	LRDPTQED		972.451	487.233	972.451	487.233	2
tr|A0A2H5MVQ0|A0A2H5MVQ0_CITUN; tr|A0A067F792|A0A067F792_CITSI	Uncharacterized protein OS=Citrus unshiu OX=55188 GN=CUMW_000560 PE=4 SV=1; Uncharacterized protein OS=Citrus sinensis OX=2711 GN=CISIN_1g043871mg PE=4 SV=1	99	NGDAVGPDYGNF		1224.51	613.26	1224.5	613.26	2
tr|A0A2H5MVQ0|A0A2H5MVQ0_CITUN; tr|A0A067F792|A0A067F792_CITSI	Uncharacterized protein OS=Citrus unshiu OX=55188 GN=CUMW_000560 PE=4 SV=1; Uncharacterized protein OS=Citrus sinensis OX=2711 GN=CISIN_1g043871mg PE=4 SV=1	99	VKYVCEAYSGSHVPEACKEM	Dioxidation(C)@5; Cys->Dha(C)@17	2226.98	1114.49	2226.99	1114.5	2
tr|V4WFZ8|V4WFZ8_9ROSI; tr|V4TY78|V4TY78_9ROSI; tr|A0A2H5Q439|A0A2H5Q439_CITUN; tr|A0A2H5Q437|A0A2H5Q437_CITUN; tr|A0A2H5Q3V9|A0A2H5Q3V9_CITUN; tr|A0A067F5N1|A0A067F5N1_CITSI	Uncharacterized protein OS=Citrus clementina OX=85681 GN=CICLE_v10008440mg PE=4 SV=1; Uncharacterized protein OS=Citrus clementina OX=85681 GN=CICLE_v10008440mg PE=4 SV=1; Uncharacterized protein OS=Citrus unshiu OX=55188 GN=CUMW_193790 PE=4 SV=1; Uncharacterized protein OS=Citrus unshiu OX=55188 GN=CUMW_193790 PE=4 SV=1; Uncharacterized protein OS=Citrus unshiu OX=55188 GN=CUMW_193790 PE=4 SV=1;…	99	YEAYGYAPPTQDPNM		1715.72	858.865	1715.71	858.864	2
tr|A0A2H5NRF9|A0A2H5NRF9_CITUN	Uncharacterized protein OS=Citrus unshiu OX=55188 GN=CUMW_069270 PE=4 SV=1	99	PALLHSDM		882.428	442.221	882.427	442.221	2
tr|A0A2H5NRF9|A0A2H5NRF9_CITUN	Uncharacterized protein OS=Citrus unshiu OX=55188 GN=CUMW_069270 PE=4 SV=1	99	DCTSCAEEEESIMQEE	Cys->Dha(C)@2; Dioxidation(C)@5	1829.63	915.822	1829.65	915.83	2
tr|A0A2H5NRF9|A0A2H5NRF9_CITUN	Uncharacterized protein OS=Citrus unshiu OX=55188 GN=CUMW_069270 PE=4 SV=1	99	DCTSCAEEEESIMQE	Dehydrated(S)@4; Oxidation(C)@5	1700.59	851.3	1700.59	851.3	2
tr|V4TEQ7|V4TEQ7_9ROSI; tr|V4SV81|V4SV81_9ROSI; tr|A0A2H5N8J3|A0A2H5N8J3_CITUN; tr|A0A2H5N8H7|A0A2H5N8H7_CITUN; tr|A0A067H4W5|A0A067H4W5_CITSI	Uncharacterized protein OS=Citrus clementina OX=85681 GN=CICLE_v10031073mg PE=4 SV=1; Uncharacterized protein OS=Citrus clementina OX=85681 GN=CICLE_v10031073mg PE=4 SV=1; Uncharacterized protein OS=Citrus unshiu OX=55188 GN=CUMW_022700 PE=4 SV=1; Uncharacterized protein OS=Citrus unshiu OX=55188 GN=CUMW_022710 PE=3 SV=1; Uncharacterized protein (Fragment) OS=Citrus sinensis OX=2711 GN=CISIN_1g04…	99	AKVLAKLRASGKWN		1540.92	514.647	1540.92	514.647	3
tr|V4SCG7|V4SCG7_9ROSI; tr|A0A2H5NDJ3|A0A2H5NDJ3_CITUN; tr|A0A067DHE4|A0A067DHE4_CITSI	Uncharacterized protein OS=Citrus clementina OX=85681 GN=CICLE_v10029437mg PE=3 SV=1; Uncharacterized protein OS=Citrus unshiu OX=55188 GN=CUMW_033040 PE=3 SV=1; Uncharacterized protein OS=Citrus sinensis OX=2711 GN=CISIN_1g031266mg PE=3 SV=1	99	SSALSSQFPPETSA		1407.66	704.836	1407.65	704.833	2
tr|V4SCG7|V4SCG7_9ROSI; tr|A0A2H5NDJ3|A0A2H5NDJ3_CITUN; tr|A0A067DHE4|A0A067DHE4_CITSI	Uncharacterized protein OS=Citrus clementina OX=85681 GN=CICLE_v10029437mg PE=3 SV=1; Uncharacterized protein OS=Citrus unshiu OX=55188 GN=CUMW_033040 PE=3 SV=1; Uncharacterized protein OS=Citrus sinensis OX=2711 GN=CISIN_1g031266mg PE=3 SV=1	99	DQIKASMENGVL	Oxidation(M)@7	1319.64	660.829	1319.64	660.827	2
tr|V4SIP5|V4SIP5_9ROSI; tr|B2L042|B2L042_CITSI; tr|A0A2H5PQF6|A0A2H5PQF6_CITUN	Phospholipase D OS=Citrus clementina OX=85681 GN=CICLE_v10024917mg PE=3 SV=1; Phospholipase D OS=Citrus sinensis OX=2711 PE=2 SV=1; Phospholipase D OS=Citrus unshiu OX=55188 GN=CUMW_157800 PE=3 SV=1	99	IIIGSANINQRSMEGARDTE		2174.08	725.7	2174.07	725.699	3
tr|V4UAE1|V4UAE1_9ROSI; tr|A0A2H5PC66|A0A2H5PC66_CITUN; tr|A0A2H5PC56|A0A2H5PC56_CITUN; tr|A0A067ERC6|A0A067ERC6_CITSI	Uncharacterized protein OS=Citrus clementina OX=85681 GN=CICLE_v10015082mg PE=4 SV=1; Uncharacterized protein OS=Citrus unshiu OX=55188 GN=CUMW_122980 PE=4 SV=1; Uncharacterized protein OS=Citrus unshiu OX=55188 GN=CUMW_122980 PE=4 SV=1; Uncharacterized protein OS=Citrus sinensis OX=2711 GN=CISIN_1g016242mg PE=4 SV=1	99	VIYVDNGLNA		1076.55	539.283	1076.55	539.282	2
tr|V4S993|V4S993_9ROSI	Uncharacterized protein OS=Citrus clementina OX=85681 GN=CICLE_v10004871mg PE=3 SV=1	99	FYVIQGRGIHG		1245.66	623.839	1245.66	623.838	2
tr|V4S993|V4S993_9ROSI	Uncharacterized protein OS=Citrus clementina OX=85681 GN=CICLE_v10004871mg PE=3 SV=1	99	ALEPQQRVESEAGVTEFWDQNDDQLQCANVAVFRHRIQQRGLV	Trp->Kynurenin(W)@18; Deamidated(N)@29	4984.55	1247.14	4984.43	1247.11	4
tr|V4TZ24|V4TZ24_9ROSI; tr|V4SSB8|V4SSB8_9ROSI; tr|A0A2H5Q6S0|A0A2H5Q6S0_CITUN; tr|A0A067F6L3|A0A067F6L3_CITSI; tr|A0A067ESA1|A0A067ESA1_CITSI; tr|A0A067EIS1|A0A067EIS1_CITSI	Proteasome endopeptidase complex OS=Citrus clementina OX=85681 GN=CICLE_v10009299mg PE=3 SV=1; Proteasome subunit alpha type OS=Citrus clementina OX=85681 GN=CICLE_v10026377mg PE=3 SV=1; Proteasome subunit alpha type OS=Citrus unshiu OX=55188 GN=CUMW_201120 PE=3 SV=1; Proteasome subunit alpha type OS=Citrus sinensis OX=2711 GN=CISIN_1g042723mg PE=3 SV=1; Proteasome endopeptidase complex OS=Citrus…	99	LIAGSDENGPSL		1171.57	586.794	1171.57	586.793	2
tr|X2J355|X2J355_CITSI; tr|V4TNJ5|V4TNJ5_9ROSI; tr|A0A2H5P4L7|A0A2H5P4L7_CITUN; tr|A0A067FPW8|A0A067FPW8_CITSI	Peptidase C1A subfamily protein OS=Citrus sinensis OX=2711 GN=CysP PE=2 SV=1; Uncharacterized protein OS=Citrus clementina OX=85681 GN=CICLE_v10020781mg PE=3 SV=1; Uncharacterized protein OS=Citrus unshiu OX=55188 GN=CUMW_103110 PE=3 SV=1; Uncharacterized protein OS=Citrus sinensis OX=2711 GN=CISIN_1g018104mg PE=3 SV=1	99	AVEGINHIMT		1083.54	542.777	1083.54	542.776	2
tr|X2J355|X2J355_CITSI; tr|V4TNJ5|V4TNJ5_9ROSI; tr|A0A2H5P4L7|A0A2H5P4L7_CITUN; tr|A0A067FPW8|A0A067FPW8_CITSI	Peptidase C1A subfamily protein OS=Citrus sinensis OX=2711 GN=CysP PE=2 SV=1; Uncharacterized protein OS=Citrus clementina OX=85681 GN=CICLE_v10020781mg PE=3 SV=1; Uncharacterized protein OS=Citrus unshiu OX=55188 GN=CUMW_103110 PE=3 SV=1; Uncharacterized protein OS=Citrus sinensis OX=2711 GN=CISIN_1g018104mg PE=3 SV=1	99	VEGINHIM	Oxidation(M)@8	927.448	464.731	927.448	464.731	2
tr|V4SPW4|V4SPW4_9ROSI; tr|A0A2H5MVT5|A0A2H5MVT5_CITUN; tr|A0A067FJ92|A0A067FJ92_CITSI; tr|A0A067FII3|A0A067FII3_CITSI; tr|A0A067FAU8|A0A067FAU8_CITSI; tr|A0A067F795|A0A067F795_CITSI	40S ribosomal protein S4 OS=Citrus clementina OX=85681 GN=CICLE_v10012499mg PE=3 SV=1; 40S ribosomal protein S4 OS=Citrus unshiu OX=55188 GN=CUMW_000610 PE=3 SV=1; 40S ribosomal protein S4 OS=Citrus sinensis OX=2711 GN=CISIN_1g023289mg PE=3 SV=1; 40S ribosomal protein S4 OS=Citrus sinensis OX=2711 GN=CISIN_1g023289mg PE=3 SV=1; 40S ribosomal protein S4 OS=Citrus sinensis OX=2711 GN=CISIN_1g023289…	99	ETIHIQDALGHE		1361.66	681.837	1361.66	681.836	2
tr|V4U5N7|V4U5N7_9ROSI; tr|V4U0C9|V4U0C9_9ROSI; tr|A0A2H5NLE4|A0A2H5NLE4_CITUN; tr|A0A2H5NL22|A0A2H5NL22_CITUN; tr|A0A2H5NL18|A0A2H5NL18_CITUN; tr|A0A067HHC4|A0A067HHC4_CITSI; tr|A0A067HH19|A0A067HH19_CITSI; tr|A0A067HH16|A0A067HH16_CITSI; tr|A0A067H8P3|A0A067H8P3_CITSI; tr|A0A067H674|A0A067H674_CITSI; tr|A0A067H5R4|A0A067H5R4_CITSI	Uncharacterized protein OS=Citrus clementina OX=85681 GN=CICLE_v10018836mg PE=4 SV=1; Uncharacterized protein OS=Citrus clementina OX=85681 GN=CICLE_v10018836mg PE=4 SV=1; Uncharacterized protein OS=Citrus unshiu OX=55188 GN=CUMW_055230 PE=4 SV=1; Uncharacterized protein OS=Citrus unshiu OX=55188 GN=CUMW_055230 PE=4 SV=1; Uncharacterized protein OS=Citrus unshiu OX=55188 GN=CUMW_055230 PE=4 SV=1;…	99	WEEHNSNNASMARNNFSADKVVA		2590.17	864.396	2590.16	864.395	3
tr|V4UFX5|V4UFX5_9ROSI; tr|V4U815|V4U815_9ROSI; tr|V4U7G6|V4U7G6_9ROSI; tr|V4THG6|V4THG6_9ROSI; tr|V4T5E8|V4T5E8_9ROSI; tr|V4T2M6|V4T2M6_9ROSI; tr|V4SZ36|V4SZ36_9ROSI; tr|C0KLD1|C0KLD1_CITMA; tr|A0A2H5NS51|A0A2H5NS51_CITUN; tr|A0A2H5NLV9|A0A2H5NLV9_CITUN; tr|A0A2H5NHH3|A0A2H5NHH3_CITUN; tr|A0A2H5NDH5|A0A2H5NDH5_CITUN; tr|A0A2H5NCY8|A0A2H5NCY8_CITUN; tr|A0A067GIJ4|A0A067GIJ4_CITSI; tr|A0A067GC64|A…	Tubulin beta chain OS=Citrus clementina OX=85681 GN=CICLE_v10028436mg PE=3 SV=1; Tubulin beta chain OS=Citrus clementina OX=85681 GN=CICLE_v10015255mg PE=3 SV=1; Tubulin beta chain OS=Citrus clementina OX=85681 GN=CICLE_v10004755mg PE=3 SV=1; Tubulin beta chain OS=Citrus clementina OX=85681 GN=CICLE_v10020164mg PE=3 SV=1; Tubulin beta chain OS=Citrus clementina OX=85681 GN=CICLE_v10001140mg PE=3 …	99	FTEAESNMNDL		1269.52	635.766	1269.52	635.766	2
tr|V4TED8|V4TED8_9ROSI; tr|A0A2H5NH18|A0A2H5NH18_CITUN	Uncharacterized protein OS=Citrus clementina OX=85681 GN=CICLE_v10001908mg PE=4 SV=1; Uncharacterized protein OS=Citrus unshiu OX=55188 GN=CUMW_044640 PE=4 SV=1	99	AVDHVFQTNM		1160.53	581.271	1160.53	581.271	2
tr|V4SE27|V4SE27_9ROSI; tr|A0A067ELZ3|A0A067ELZ3_CITSI	Uncharacterized protein OS=Citrus clementina OX=85681 GN=CICLE_v10004977mg PE=4 SV=1; Uncharacterized protein OS=Citrus sinensis OX=2711 GN=CISIN_1g013527mg PE=4 SV=1	99	AVHIWRHVTHARSLKPED		2151.15	538.794	2151.15	538.794	4
tr|V4SBE1|V4SBE1_9ROSI; tr|A0A2H5NE75|A0A2H5NE75_CITUN; tr|A0A067GD47|A0A067GD47_CITSI; tr|A0A067G4G5|A0A067G4G5_CITSI; tr|A0A067G4G2|A0A067G4G2_CITSI	Uncharacterized protein OS=Citrus clementina OX=85681 GN=CICLE_v10030218mg PE=3 SV=1; Protein disulfide-isomerase OS=Citrus unshiu OX=55188 GN=CUMW_036000 PE=3 SV=1; Protein disulfide-isomerase OS=Citrus sinensis OX=2711 GN=CISIN_1g007850mg PE=3 SV=1; Protein disulfide-isomerase OS=Citrus sinensis OX=2711 GN=CISIN_1g007850mg PE=3 SV=1; Protein disulfide-isomerase OS=Citrus sinensis OX=2711 GN=CIS…	99	KSQNDAASDDDEDLSF		1755.71	878.861	1755.71	878.861	2
tr|Q9MBF3|Q9MBF3_CITUN; tr|A0A2H5MWR7|A0A2H5MWR7_CITUN; tr|A0A2H5MUW9|A0A2H5MUW9_CITUN; tr|A0A1S8ACV4|A0A1S8ACV4_CITLI	Glycine-rich RNA-binding protein OS=Citrus unshiu OX=55188 PE=4 SV=1; Uncharacterized protein OS=Citrus unshiu OX=55188 GN=CUMW_280640 PE=4 SV=1; Uncharacterized protein OS=Citrus unshiu OX=55188 GN=CUMW_280630 PE=4 SV=1; Cold, circadian rhythm, and rna binding OS=Citrus limon OX=2708 PE=4 SV=1	99	RDEKSMRDAIEGMNGQNLDGRN		2505.16	627.296	2505.14	627.294	4
tr|A0A067GPV7|A0A067GPV7_CITSI	Glycine cleavage system H protein (Fragment) OS=Citrus sinensis OX=2711 GN=CISIN_1g044104mg PE=3 SV=1	99	PEVGVTVKQDASF		1375.7	688.857	1375.7	688.856	2
tr|V4SR92|V4SR92_9ROSI; tr|A0A2H5MXQ4|A0A2H5MXQ4_CITUN; tr|A0A2H5MXN8|A0A2H5MXN8_CITUN; tr|A0A067G5A6|A0A067G5A6_CITSI; tr|A0A067FTX6|A0A067FTX6_CITSI	Uncharacterized protein OS=Citrus clementina OX=85681 GN=CICLE_v10012779mg PE=3 SV=1; Uncharacterized protein OS=Citrus unshiu OX=55188 GN=CUMW_004100 PE=3 SV=1; Uncharacterized protein (Fragment) OS=Citrus unshiu OX=55188 GN=CUMW_004100 PE=3 SV=1; Uncharacterized protein OS=Citrus sinensis OX=2711 GN=CISIN_1g028585mg PE=3 SV=1; Uncharacterized protein OS=Citrus sinensis OX=2711 GN=CISIN_1g028585…	99	QSQDPSQPHYDVKL	Gln->pyro-Glu@N-term	1623.76	812.887	1623.75	812.884	2
tr|V4TAR1|V4TAR1_9ROSI; tr|V4T5I3|V4T5I3_9ROSI; tr|A0A2H5PYL7|A0A2H5PYL7_CITUN; tr|A0A2H5PYI9|A0A2H5PYI9_CITUN; tr|A0A067EYD4|A0A067EYD4_CITSI; tr|A0A067EMD7|A0A067EMD7_CITSI	Uncharacterized protein OS=Citrus clementina OX=85681 GN=CICLE_v10001269mg PE=3 SV=1; Uncharacterized protein OS=Citrus clementina OX=85681 GN=CICLE_v10001272mg PE=3 SV=1; Uncharacterized protein OS=Citrus unshiu OX=55188 GN=CUMW_179510 PE=3 SV=1; Uncharacterized protein OS=Citrus unshiu OX=55188 GN=CUMW_179520 PE=3 SV=1; Uncharacterized protein OS=Citrus sinensis OX=2711 GN=CISIN_1g014525mg PE=3…	99	YGPPGTGKTLM	Oxidation(M)@11	1136.55	569.283	1136.55	569.284	2
tr|V4SAR3|V4SAR3_9ROSI; tr|V4S5D6|V4S5D6_9ROSI; tr|A0A2H5NKB5|A0A2H5NKB5_CITUN; tr|A0A067ESK0|A0A067ESK0_CITSI	Uncharacterized protein OS=Citrus clementina OX=85681 GN=CICLE_v10004979mg PE=3 SV=1; Uncharacterized protein OS=Citrus clementina OX=85681 GN=CICLE_v10004979mg PE=3 SV=1; Uncharacterized protein OS=Citrus unshiu OX=55188 GN=CUMW_053350 PE=3 SV=1; Uncharacterized protein OS=Citrus sinensis OX=2711 GN=CISIN_1g036665mg PE=3 SV=1	99	VDHGAVSRTIDL		1281.67	641.842	1281.67	641.841	2
tr|V4U3P4|V4U3P4_9ROSI; tr|A0A2H5PDE0|A0A2H5PDE0_CITUN; tr|A0A067DYC7|A0A067DYC7_CITSI; tr|A0A067DX62|A0A067DX62_CITSI; tr|A0A067DX57|A0A067DX57_CITSI; tr|A0A067DPV4|A0A067DPV4_CITSI; tr|A0A067DL43|A0A067DL43_CITSI; tr|A0A067DL37|A0A067DL37_CITSI; tr|A0A067DKT2|A0A067DKT2_CITSI; tr|A0A067DKS8|A0A067DKS8_CITSI	Uncharacterized protein OS=Citrus clementina OX=85681 GN=CICLE_v10004931mg PE=3 SV=1; Uncharacterized protein OS=Citrus unshiu OX=55188 GN=CUMW_126160 PE=3 SV=1; Uncharacterized protein OS=Citrus sinensis OX=2711 GN=CISIN_1g012506mg PE=3 SV=1; Uncharacterized protein OS=Citrus sinensis OX=2711 GN=CISIN_1g012506mg PE=3 SV=1; Uncharacterized protein OS=Citrus sinensis OX=2711 GN=CISIN_1g012506mg PE…	99	VDDGIRPNTSVSEL		1500.74	751.377	1500.74	751.378	2
tr|V4UFY0|V4UFY0_9ROSI; tr|V4RU88|V4RU88_9ROSI; tr|A0A2H5NE33|A0A2H5NE33_CITUN; tr|A0A2H5NCM0|A0A2H5NCM0_CITUN; tr|A0A2H5NCL3|A0A2H5NCL3_CITUN; tr|A0A067FU66|A0A067FU66_CITSI; tr|A0A067FTH9|A0A067FTH9_CITSI; tr|A0A067FHC1|A0A067FHC1_CITSI	Uncharacterized protein OS=Citrus clementina OX=85681 GN=CICLE_v10027865mg PE=4 SV=1; Uncharacterized protein OS=Citrus clementina OX=85681 GN=CICLE_v10027865mg PE=4 SV=1; Uncharacterized protein OS=Citrus unshiu OX=55188 GN=CUMW_032860 PE=4 SV=1; Uncharacterized protein OS=Citrus unshiu OX=55188 GN=CUMW_032860 PE=4 SV=1; Uncharacterized protein OS=Citrus unshiu OX=55188 GN=CUMW_032860 PE=4 SV=1;…	99	SRTNSLISGDNKGAAARF		1863.96	466.997	1863.96	466.996	4
tr|V4TAG7|V4TAG7_9ROSI; tr|V4SR15|V4SR15_9ROSI; tr|A0A2H5PJE3|A0A2H5PJE3_CITUN; tr|A0A067F373|A0A067F373_CITSI; tr|A0A067F2E4|A0A067F2E4_CITSI; tr|A0A067ERA7|A0A067ERA7_CITSI; tr|A0A067ER50|A0A067ER50_CITSI	Uncharacterized protein OS=Citrus clementina OX=85681 GN=CICLE_v10031185mg PE=3 SV=1; Uncharacterized protein OS=Citrus clementina OX=85681 GN=CICLE_v10031185mg PE=3 SV=1; Uncharacterized protein OS=Citrus unshiu OX=55188 GN=CUMW_142050 PE=3 SV=1; Uncharacterized protein OS=Citrus sinensis OX=2711 GN=CISIN_1g009287mg PE=3 SV=1; Uncharacterized protein OS=Citrus sinensis OX=2711 GN=CISIN_1g009287m…	99	IEDEDAVKPEGW		1386.63	694.323	1386.63	694.322	2
tr|V4U519|V4U519_9ROSI; tr|A0A2H5PQU5|A0A2H5PQU5_CITUN; tr|A0A067DDK2|A0A067DDK2_CITSI	Uncharacterized protein OS=Citrus clementina OX=85681 GN=CICLE_v10005781mg PE=4 SV=1; Uncharacterized protein OS=Citrus unshiu OX=55188 GN=CUMW_158980 PE=4 SV=1; Uncharacterized protein OS=Citrus sinensis OX=2711 GN=CISIN_1g043281mg PE=4 SV=1	99	PSAHPEVPGDPTQTGTAF		1807.84	904.926	1807.84	904.926	2
tr|V4UA78|V4UA78_9ROSI; tr|A0A2H5PRW0|A0A2H5PRW0_CITUN; tr|A0A067E795|A0A067E795_CITSI; tr|A0A067E6X4|A0A067E6X4_CITSI	Uncharacterized protein OS=Citrus clementina OX=85681 GN=CICLE_v10015498mg PE=3 SV=1; Uncharacterized protein OS=Citrus unshiu OX=55188 GN=CUMW_161850 PE=3 SV=1; Uncharacterized protein OS=Citrus sinensis OX=2711 GN=CISIN_1g015424mg PE=3 SV=1; Uncharacterized protein OS=Citrus sinensis OX=2711 GN=CISIN_1g015424mg PE=3 SV=1	99	RIQNEGNTPRNILEE		1781.9	594.973	1781.9	594.975	3
tr|V4SLI0|V4SLI0_9ROSI; tr|A0A2H5NEJ6|A0A2H5NEJ6_CITUN; tr|A0A067F5F2|A0A067F5F2_CITSI; tr|A0A067EUE0|A0A067EUE0_CITSI	Uncharacterized protein OS=Citrus clementina OX=85681 GN=CICLE_v10025591mg PE=4 SV=1; Uncharacterized protein OS=Citrus unshiu OX=55188 GN=CUMW_038030 PE=4 SV=1; Uncharacterized protein OS=Citrus sinensis OX=2711 GN=CISIN_1g013076mg PE=4 SV=1; Uncharacterized protein OS=Citrus sinensis OX=2711 GN=CISIN_1g013076mg PE=4 SV=1	99	VAKFQGGGAF		980.51	491.262	980.508	491.261	2
tr|V4RZM7|V4RZM7_9ROSI; tr|A0A2H5QG32|A0A2H5QG32_CITUN; tr|A0A2H5QG16|A0A2H5QG16_CITUN	Uncharacterized protein OS=Citrus clementina OX=85681 GN=CICLE_v10006127mg PE=3 SV=1; Uncharacterized protein OS=Citrus unshiu OX=55188 GN=CUMW_226450 PE=3 SV=1; Uncharacterized protein OS=Citrus unshiu OX=55188 GN=CUMW_226440 PE=3 SV=1	99	SISYKPVKHGRPGIGATHSSRFIPLK		2832.59	567.524	2832.59	567.525	5
tr|V4RYJ7|V4RYJ7_9ROSI; tr|V4RG97|V4RG97_9ROSI; tr|A0A2H5N7U3|A0A2H5N7U3_CITUN; tr|A0A067G5Y7|A0A067G5Y7_CITSI	Acyl carrier protein OS=Citrus clementina OX=85681 GN=CICLE_v10006180mg PE=3 SV=1; Acyl carrier protein OS=Citrus clementina OX=85681 GN=CICLE_v10006180mg PE=3 SV=1; Acyl carrier protein OS=Citrus unshiu OX=55188 GN=CUMW_019970 PE=3 SV=1; Acyl carrier protein OS=Citrus sinensis OX=2711 GN=CISIN_1g032506mg PE=3 SV=1	99	AALGADSLDTVE		1160.56	581.285	1160.56	581.285	2
tr|V4T1U7|V4T1U7_9ROSI; tr|A0A067FCZ3|A0A067FCZ3_CITSI; tr|A0A067FC98|A0A067FC98_CITSI; tr|A0A067F4P0|A0A067F4P0_CITSI	Uncharacterized protein OS=Citrus clementina OX=85681 GN=CICLE_v10011764mg PE=4 SV=1; Uncharacterized protein OS=Citrus sinensis OX=2711 GN=CISIN_1g012545mg PE=4 SV=1; Uncharacterized protein OS=Citrus sinensis OX=2711 GN=CISIN_1g012545mg PE=4 SV=1; Uncharacterized protein OS=Citrus sinensis OX=2711 GN=CISIN_1g012545mg PE=4 SV=1	99	FKGQVAENKGGIETDDF		1853.88	618.968	1853.88	618.967	3
tr|V4UFD6|V4UFD6_9ROSI	Uncharacterized protein OS=Citrus clementina OX=85681 GN=CICLE_v10027981mg PE=3 SV=1	99	DGNQLAEADEF		1207.5	604.758	1207.5	604.757	2
tr|V4UFD6|V4UFD6_9ROSI	Uncharacterized protein OS=Citrus clementina OX=85681 GN=CICLE_v10027981mg PE=3 SV=1	99	AAILSGEGNEKVQDL		1542.79	772.402	1542.79	772.402	2
tr|V4UFD6|V4UFD6_9ROSI	Uncharacterized protein OS=Citrus clementina OX=85681 GN=CICLE_v10027981mg PE=3 SV=1	99	ILSGEGNEKVQDL		1400.72	701.365	1400.71	701.365	2
tr|A0A2H5NPL5|A0A2H5NPL5_CITUN; tr|A0A2H5NN62|A0A2H5NN62_CITUN; tr|A0A2H5NN58|A0A2H5NN58_CITUN	Annexin OS=Citrus unshiu OX=55188 GN=CUMW_060880 PE=3 SV=1; Annexin OS=Citrus unshiu OX=55188 GN=CUMW_060880 PE=3 SV=1; Annexin OS=Citrus unshiu OX=55188 GN=CUMW_060880 PE=3 SV=1	99	AKSEAKILHEKISNKAYNDEDL		2515.29	629.831	2515.29	629.83	4
tr|V4SHN9|V4SHN9_9ROSI; tr|A0A2H5PGS0|A0A2H5PGS0_CITUN; tr|A0A067DLD2|A0A067DLD2_CITSI	Uncharacterized protein OS=Citrus clementina OX=85681 GN=CICLE_v10028890mg PE=4 SV=1; Uncharacterized protein OS=Citrus unshiu OX=55188 GN=CUMW_135100 PE=4 SV=1; Uncharacterized protein OS=Citrus sinensis OX=2711 GN=CISIN_1g036292mg PE=4 SV=1	99	WERKIGKTLEREYVSE		2022.05	675.024	2022.05	675.025	3
tr|V4SW40|V4SW40_9ROSI	Uncharacterized protein OS=Citrus clementina OX=85681 GN=CICLE_v10012835mg PE=4 SV=1	99	AMQRTKEEEEEMMGKNEMKVM	Oxidation(M)@18; Oxidation(M)@21	2590.13	519.033	2590.12	519.031	5
tr|A0A067D515|A0A067D515_CITSI	Uncharacterized protein (Fragment) OS=Citrus sinensis OX=2711 GN=CISIN_1g036405mg PE=3 SV=1	99	ASAQVDWKETREAHVFKAD		2187.09	730.037	2187.07	730.031	3
tr|A0A067D616|A0A067D616_CITSI	Uncharacterized protein (Fragment) OS=Citrus sinensis OX=2711 GN=CISIN_1g0336851mg PE=3 SV=1	99	RVLQISGQRNIEKEDKNDTWHRVERSSGM		3467.75	578.965	3467.74	578.965	6
tr|A0A067E4W9|A0A067E4W9_CITSI; tr|A0A067E3X7|A0A067E3X7_CITSI	Uncharacterized protein OS=Citrus sinensis OX=2711 GN=CISIN_1g0225141mg PE=3 SV=1; Uncharacterized protein OS=Citrus sinensis OX=2711 GN=CISIN_1g0225141mg PE=3 SV=1	99	VERLNALNSAVDEEDE		1801.84	901.925	1801.83	901.924	2
tr|A0A2H5Q4E0|A0A2H5Q4E0_CITUN	Uncharacterized protein OS=Citrus unshiu OX=55188 GN=CUMW_192320 PE=3 SV=1	99	RVLQISGERSVEKEDKNNKWHHVERGRGKF	Trp->Hydroxykynurenin(W)@20	3637.94	607.33	3637.89	607.323	6
tr|A0A2H5Q4U4|A0A2H5Q4U4_CITUN	Annexin OS=Citrus unshiu OX=55188 GN=CUMW_195380 PE=3 SV=1	99	ARTEAKIIRDKISDKDYAHEEL		2600.36	651.096	2600.36	651.096	4
tr|V4SR10|V4SR10_9ROSI; tr|V4SL06|V4SL06_9ROSI; tr|V4SIW6|V4SIW6_9ROSI; tr|A0A2H5QW84|A0A2H5QW84_CITUN; tr|A0A2H5NML5|A0A2H5NML5_CITUN; tr|A0A2H5NEY9|A0A2H5NEY9_CITUN; tr|A0A2H5NEY4|A0A2H5NEY4_CITUN; tr|A0A067GYI6|A0A067GYI6_CITSI; tr|A0A067FUS7|A0A067FUS7_CITSI; tr|A0A067FC09|A0A067FC09_CITSI; tr|A0A067FC07|A0A067FC07_CITSI; tr|A0A067DKF7|A0A067DKF7_CITSI	Histone H3 OS=Citrus clementina OX=85681 GN=CICLE_v10002817mg PE=3 SV=1; Histone H3 OS=Citrus clementina OX=85681 GN=CICLE_v10017131mg PE=3 SV=1; Histone H3 OS=Citrus clementina OX=85681 GN=CICLE_v10026741mg PE=3 SV=1; Uncharacterized protein OS=Citrus unshiu OX=55188 GN=CUMW_267600 PE=3 SV=1; Histone H3 OS=Citrus unshiu OX=55188 GN=CUMW_059240 PE=3 SV=1; Uncharacterized protein OS=Citrus unshiu …	99	LREIRKYQKSTELL		1776.03	889.02	1776.03	889.02	2
tr|A0A2H5NCS7|A0A2H5NCS7_CITUN	Uncharacterized protein OS=Citrus unshiu OX=55188 GN=CUMW_033250 PE=4 SV=1	99	MGFPETVKREPTVESD		1820.88	607.966	1820.86	607.961	3
tr|V4WJB1|V4WJB1_9ROSI; tr|A0A2H5QLB3|A0A2H5QLB3_CITUN; tr|A0A067EWI3|A0A067EWI3_CITSI	Uncharacterized protein OS=Citrus clementina OX=85681 GN=CICLE_v10007834mg PE=3 SV=1; Uncharacterized protein OS=Citrus unshiu OX=55188 GN=CUMW_240910 PE=3 SV=1; Uncharacterized protein OS=Citrus sinensis OX=2711 GN=CISIN_1g007947mg PE=3 SV=1	99	IGLGQSASRAGDF		1277.64	639.826	1277.64	639.826	2
tr|V4WIL3|V4WIL3_9ROSI; tr|V4UK82|V4UK82_9ROSI	Ribulose bisphosphate carboxylase small chain OS=Citrus clementina OX=85681 GN=CICLE_v10009532mg PE=3 SV=1; Ribulose bisphosphate carboxylase small chain OS=Citrus clementina OX=85681 GN=CICLE_v10009532mg PE=3 SV=1	99	DEVGYVHRENSRMPGYYDGRY		2562.14	855.054	2562.13	855.052	3
tr|V4WFN2|V4WFN2_9ROSI; tr|V4WFM7|V4WFM7_9ROSI; tr|V4VNG4|V4VNG4_9ROSI; tr|V4VGA7|V4VGA7_9ROSI; tr|V4UUQ0|V4UUQ0_9ROSI; tr|V4USD0|V4USD0_9ROSI; tr|V4UR57|V4UR57_9ROSI; tr|V4TXD2|V4TXD2_9ROSI; tr|V4TBY1|V4TBY1_9ROSI; tr|V4SXY1|V4SXY1_9ROSI; tr|V4SXX7|V4SXX7_9ROSI; tr|V4ST77|V4ST77_9ROSI; tr|V4SSW6|V4SSW6_9ROSI; tr|V4SSQ1|V4SSQ1_9ROSI; tr|V4SRQ5|V4SRQ5_9ROSI; tr|V4SN00|V4SN00_9ROSI; tr|V4SMZ3|V4SMZ…	Uncharacterized protein OS=Citrus clementina OX=85681 GN=CICLE_v10008642mg PE=4 SV=1; Uncharacterized protein OS=Citrus clementina OX=85681 GN=CICLE_v10007972mg PE=4 SV=1; Uncharacterized protein OS=Citrus clementina OX=85681 GN=CICLE_v10022855mg PE=4 SV=1; Uncharacterized protein OS=Citrus clementina OX=85681 GN=CICLE_v10032969mg PE=4 SV=1; Uncharacterized protein OS=Citrus clementina OX=85681 G…	99	IFAGKQLEDGRTLAD		1632.85	545.29	1632.85	545.29	3
tr|V4WEE6|V4WEE6_9ROSI; tr|V4UKY4|V4UKY4_9ROSI; tr|A0A2H5Q8A9|A0A2H5Q8A9_CITUN; tr|A0A067F690|A0A067F690_CITSI; tr|A0A067F653|A0A067F653_CITSI	Uncharacterized protein OS=Citrus clementina OX=85681 GN=CICLE_v10009263mg PE=4 SV=1; Uncharacterized protein OS=Citrus clementina OX=85681 GN=CICLE_v10009263mg PE=4 SV=1; Uncharacterized protein OS=Citrus unshiu OX=55188 GN=CUMW_205440 PE=4 SV=1; Uncharacterized protein OS=Citrus sinensis OX=2711 GN=CISIN_1g025332mg PE=4 SV=1; Uncharacterized protein OS=Citrus sinensis OX=2711 GN=CISIN_1g025332m…	99	LEAPPDAARPWNAE		1535.74	768.876	1535.74	768.876	2
tr|V4WAN0|V4WAN0_9ROSI; tr|V4UGT0|V4UGT0_9ROSI; tr|V4TS81|V4TS81_9ROSI; tr|A0A2H5NWH4|A0A2H5NWH4_CITUN; tr|A0A067FMD4|A0A067FMD4_CITSI; tr|A0A067FIQ9|A0A067FIQ9_CITSI	Uncharacterized protein OS=Citrus clementina OX=85681 GN=CICLE_v10008736mg PE=4 SV=1; Uncharacterized protein OS=Citrus clementina OX=85681 GN=CICLE_v10008736mg PE=4 SV=1; Uncharacterized protein OS=Citrus clementina OX=85681 GN=CICLE_v10008736mg PE=4 SV=1; Uncharacterized protein OS=Citrus unshiu OX=55188 GN=CUMW_082420 PE=4 SV=1; Uncharacterized protein OS=Citrus sinensis OX=2711 GN=CISIN_1g018…	99	FRTYPEGYKPPDEPISE		2023.96	675.66	2023.95	675.658	3
tr|V4W9G2|V4W9G2_9ROSI; tr|V4T1L5|V4T1L5_9ROSI; tr|A0A2H5N691|A0A2H5N691_CITUN; tr|A0A2H5N4H1|A0A2H5N4H1_CITUN; tr|A0A2H5MYH1|A0A2H5MYH1_CITUN; tr|A0A067GEM3|A0A067GEM3_CITSI; tr|A0A067FSW4|A0A067FSW4_CITSI	Uncharacterized protein (Fragment) OS=Citrus clementina OX=85681 GN=CICLE_v100179502mg PE=3 SV=1; Uncharacterized protein OS=Citrus clementina OX=85681 GN=CICLE_v10013022mg PE=3 SV=1; Uncharacterized protein OS=Citrus unshiu OX=55188 GN=CUMW_014460 PE=3 SV=1; Uncharacterized protein OS=Citrus unshiu OX=55188 GN=CUMW_014450 PE=3 SV=1; Uncharacterized protein (Fragment) OS=Citrus unshiu OX=55188 GN…	99	VRITGGMKVKADRDESSPYAAM		2381.18	596.303	2381.18	596.303	4
tr|V4W6L0|V4W6L0_9ROSI; tr|S5RC86|S5RC86_CITMA; tr|Q4JIY4|Q4JIY4_CITSI; tr|G8HI99|G8HI99_CITMA; tr|G8HI82|G8HI82_CITSI; tr|A0A2H5P543|A0A2H5P543_CITUN; tr|A0A067GNP3|A0A067GNP3_CITSI; tr|A0A067GEG0|A0A067GEG0_CITSI	Pyruvate kinase OS=Citrus clementina OX=85681 GN=CICLE_v10014963mg PE=3 SV=1; Pyruvate kinase (Fragment) OS=Citrus maxima OX=37334 PE=2 SV=1; Pyruvate kinase OS=Citrus sinensis OX=2711 PE=2 SV=1; Pyruvate kinase (Fragment) OS=Citrus maxima OX=37334 PE=2 SV=1; Pyruvate kinase (Fragment) OS=Citrus sinensis OX=2711 PE=2 SV=1; Pyruvate kinase OS=Citrus unshiu OX=55188 GN=CUMW_104900 PE=3 SV=1; Pyruva…	99	SKVENQEGVVNF		1348.69	675.35	1348.66	675.338	2
tr|V4VZ40|V4VZ40_9ROSI; tr|V4U4Z9|V4U4Z9_9ROSI; tr|A0A2H5PZX6|A0A2H5PZX6_CITUN; tr|A0A2H5PMI9|A0A2H5PMI9_CITUN; tr|A0A067H359|A0A067H359_CITSI; tr|A0A067H0H4|A0A067H0H4_CITSI; tr|A0A067H034|A0A067H034_CITSI; tr|A0A067EPJ8|A0A067EPJ8_CITSI	Protein transport protein SEC23 OS=Citrus clementina OX=85681 GN=CICLE_v10019144mg PE=3 SV=1; Protein transport protein SEC23 OS=Citrus clementina OX=85681 GN=CICLE_v10004373mg PE=3 SV=1; Protein transport protein SEC23 OS=Citrus unshiu OX=55188 GN=CUMW_183190 PE=3 SV=1; Protein transport protein SEC23 OS=Citrus unshiu OX=55188 GN=CUMW_150020 PE=3 SV=1; Protein transport protein SEC23 OS=Citrus s…	99	VQVFNNSPDETAY		1482.66	742.339	1482.66	742.339	2
tr|V4VSE1|V4VSE1_9ROSI; tr|V4V4H8|V4V4H8_9ROSI; tr|A0A2H5QES6|A0A2H5QES6_CITUN; tr|A0A2H5NXE7|A0A2H5NXE7_CITUN; tr|A0A067GPE2|A0A067GPE2_CITSI; tr|A0A067FL83|A0A067FL83_CITSI	Acyl-[acyl-carrier-protein] desaturase OS=Citrus clementina OX=85681 GN=CICLE_v10020487mg PE=3 SV=1; Uncharacterized protein OS=Citrus clementina OX=85681 GN=CICLE_v10001459mg PE=4 SV=1; Uncharacterized protein OS=Citrus unshiu OX=55188 GN=CUMW_223300 PE=4 SV=1; Acyl-[acyl-carrier-protein] desaturase OS=Citrus unshiu OX=55188 GN=CUMW_084590 PE=3 SV=1; Uncharacterized protein (Fragment) OS=Citrus …	99	SAVAQRLGVY		1062.58	532.298	1062.58	532.298	2
tr|V4VQS9|V4VQS9_9ROSI; tr|V4TPK1|V4TPK1_9ROSI; tr|V4T528|V4T528_9ROSI; tr|A0A2H5QY08|A0A2H5QY08_CITUN; tr|A0A2H5QX52|A0A2H5QX52_CITUN; tr|A0A2H5QX41|A0A2H5QX41_CITUN	Uncharacterized protein OS=Citrus clementina OX=85681 GN=CICLE_v10018865mg PE=4 SV=1; Uncharacterized protein OS=Citrus clementina OX=85681 GN=CICLE_v10018865mg PE=4 SV=1; Uncharacterized protein OS=Citrus clementina OX=85681 GN=CICLE_v10018865mg PE=4 SV=1; Uncharacterized protein OS=Citrus unshiu OX=55188 GN=CUMW_270040 PE=4 SV=1; Uncharacterized protein OS=Citrus unshiu OX=55188 GN=CUMW_270040 …	99	TTVEPSPDQKYVL		1475.75	738.883	1475.75	738.883	2
tr|V4VN43|V4VN43_9ROSI; tr|V4TZH9|V4TZH9_9ROSI; tr|V4TPK5|V4TPK5_9ROSI; tr|V4T531|V4T531_9ROSI; tr|A0A2H5QVQ3|A0A2H5QVQ3_CITUN; tr|A0A2H5QUR5|A0A2H5QUR5_CITUN; tr|A0A2H5QUR0|A0A2H5QUR0_CITUN; tr|A0A2H5QUQ8|A0A2H5QUQ8_CITUN; tr|A0A2H5QFC4|A0A2H5QFC4_CITUN; tr|A0A2H5QFB9|A0A2H5QFB9_CITUN; tr|A0A067DRQ5|A0A067DRQ5_CITSI; tr|A0A067DIA7|A0A067DIA7_CITSI	Uncharacterized protein (Fragment) OS=Citrus clementina OX=85681 GN=CICLE_v10023259mg PE=4 SV=1; Uncharacterized protein OS=Citrus clementina OX=85681 GN=CICLE_v10024617mg PE=4 SV=1; Uncharacterized protein OS=Citrus clementina OX=85681 GN=CICLE_v10024617mg PE=4 SV=1; Uncharacterized protein (Fragment) OS=Citrus clementina OX=85681 GN=CICLE_v10023412mg PE=4 SV=1; Uncharacterized protein OS=Citrus…	99	YVTGFPKESDM		1272.57	637.294	1272.57	637.292	2
tr|V4VMP3|V4VMP3_9ROSI; tr|A0A2H5Q501|A0A2H5Q501_CITUN; tr|A0A067FQX5|A0A067FQX5_CITSI; tr|A0A067FHG9|A0A067FHG9_CITSI	Uncharacterized protein OS=Citrus clementina OX=85681 GN=CICLE_v10020008mg PE=3 SV=1; Uncharacterized protein OS=Citrus unshiu OX=55188 GN=CUMW_196140 PE=3 SV=1; Uncharacterized protein OS=Citrus sinensis OX=2711 GN=CISIN_1g012041mg PE=4 SV=1; Uncharacterized protein OS=Citrus sinensis OX=2711 GN=CISIN_1g012041mg PE=3 SV=1	99	FRSAVPSGASTGIYEA		1611.79	806.9	1611.79	806.902	2
tr|V4VL73|V4VL73_9ROSI; tr|V4TUD6|V4TUD6_9ROSI; tr|V4TP64|V4TP64_9ROSI; tr|A0A2H5NTX7|A0A2H5NTX7_CITUN; tr|A0A2H5NTW7|A0A2H5NTW7_CITUN; tr|A0A067FDT2|A0A067FDT2_CITSI; tr|A0A067F5G5|A0A067F5G5_CITSI; tr|A0A067F1Z9|A0A067F1Z9_CITSI; tr|A0A067F1V3|A0A067F1V3_CITSI	Acyl-coenzyme A oxidase OS=Citrus clementina OX=85681 GN=CICLE_v10019196mg PE=3 SV=1; Uncharacterized protein OS=Citrus clementina OX=85681 GN=CICLE_v10019196mg PE=4 SV=1; Acyl-coenzyme A oxidase OS=Citrus clementina OX=85681 GN=CICLE_v10019196mg PE=3 SV=1; Acyl-coenzyme A oxidase OS=Citrus unshiu OX=55188 GN=CUMW_075590 PE=3 SV=1; Acyl-coenzyme A oxidase OS=Citrus unshiu OX=55188 GN=CUMW_075590 …	99	ARLITDGQDHGVNGF		1598.79	533.937	1598.78	533.934	3
tr|V4VKZ1|V4VKZ1_9ROSI; tr|A0A2H5QI84|A0A2H5QI84_CITUN; tr|A0A067ET10|A0A067ET10_CITSI; tr|A0A067EPJ5|A0A067EPJ5_CITSI; tr|A0A067EPB7|A0A067EPB7_CITSI	Glutamate dehydrogenase OS=Citrus clementina OX=85681 GN=CICLE_v10020390mg PE=3 SV=1; Uncharacterized protein OS=Citrus unshiu OX=55188 GN=CUMW_232760 PE=3 SV=1; Glutamate dehydrogenase OS=Citrus sinensis OX=2711 GN=CISIN_1g014463mg PE=3 SV=1; Glutamate dehydrogenase OS=Citrus sinensis OX=2711 GN=CISIN_1g014463mg PE=3 SV=1; Glutamate dehydrogenase OS=Citrus sinensis OX=2711 GN=CISIN_1g014463mg PE…	99	LAEHGKSISNMKF		1460.75	366.195	1460.74	366.193	4
tr|V4VCS3|V4VCS3_9ROSI; tr|V4TEZ9|V4TEZ9_9ROSI; tr|A0A2H5PW46|A0A2H5PW46_CITUN; tr|A0A2H5PVA5|A0A2H5PVA5_CITUN; tr|A0A067FE84|A0A067FE84_CITSI; tr|A0A067FAU3|A0A067FAU3_CITSI; tr|A0A067FAN6|A0A067FAN6_CITSI	Uncharacterized protein OS=Citrus clementina OX=85681 GN=CICLE_v10031414mg PE=3 SV=1; Uncharacterized protein OS=Citrus clementina OX=85681 GN=CICLE_v10031414mg PE=3 SV=1; Uncharacterized protein OS=Citrus unshiu OX=55188 GN=CUMW_170720 PE=3 SV=1; Uncharacterized protein OS=Citrus unshiu OX=55188 GN=CUMW_170730 PE=3 SV=1; Uncharacterized protein OS=Citrus sinensis OX=2711 GN=CISIN_1g011856mg PE=3…	99	DSVKGSHMWDIDGNE		1688.72	845.37	1688.71	845.362	2
tr|V4VBZ2|V4VBZ2_9ROSI; tr|A0A2H5QK43|A0A2H5QK43_CITUN; tr|A0A2H5QK40|A0A2H5QK40_CITUN; tr|A0A067EJS7|A0A067EJS7_CITSI	Pyruvate kinase OS=Citrus clementina OX=85681 GN=CICLE_v10031317mg PE=3 SV=1; Pyruvate kinase OS=Citrus unshiu OX=55188 GN=CUMW_237810 PE=3 SV=1; Pyruvate kinase OS=Citrus unshiu OX=55188 GN=CUMW_237810 PE=3 SV=1; Pyruvate kinase (Fragment) OS=Citrus sinensis OX=2711 GN=CISIN_1g0147461mg PE=3 SV=1	99	AKIENTEGLTHF		1358.68	680.349	1358.68	680.349	2
tr|V4V930|V4V930_9ROSI; tr|V4SLN5|V4SLN5_9ROSI; tr|A0A2H5PAB2|A0A2H5PAB2_CITUN; tr|A0A067H2T1|A0A067H2T1_CITSI	Uncharacterized protein OS=Citrus clementina OX=85681 GN=CICLE_v10002493mg PE=4 SV=1; Uncharacterized protein OS=Citrus clementina OX=85681 GN=CICLE_v10002493mg PE=4 SV=1; Uncharacterized protein OS=Citrus unshiu OX=55188 GN=CUMW_118080 PE=4 SV=1; Uncharacterized protein OS=Citrus sinensis OX=2711 GN=CISIN_1g030572mg PE=4 SV=1	99	GVAVNSGEVEANI		1257.62	629.817	1257.62	629.817	2
tr|V4V3R5|V4V3R5_9ROSI; tr|V4T529|V4T529_9ROSI; tr|V4T085|V4T085_9ROSI; tr|V4SFU5|V4SFU5_9ROSI; tr|A0A2H5P9V4|A0A2H5P9V4_CITUN; tr|A0A2H5MXB5|A0A2H5MXB5_CITUN; tr|A0A067F7N5|A0A067F7N5_CITSI; tr|A0A067EWN1|A0A067EWN1_CITSI	Uncharacterized protein OS=Citrus clementina OX=85681 GN=CICLE_v10001213mg PE=4 SV=1; Uncharacterized protein OS=Citrus clementina OX=85681 GN=CICLE_v10001213mg PE=4 SV=1; Uncharacterized protein OS=Citrus clementina OX=85681 GN=CICLE_v10001239mg PE=4 SV=1; Uncharacterized protein OS=Citrus clementina OX=85681 GN=CICLE_v10001239mg PE=4 SV=1; Uncharacterized protein OS=Citrus unshiu OX=55188 GN=CU…	99	SLGTDTGGSVRVPASY		1565.77	783.892	1565.77	783.892	2
tr|V4V353|V4V353_9ROSI; tr|V4T4G0|V4T4G0_9ROSI; tr|V4SF56|V4SF56_9ROSI; tr|A0A2H5PP98|A0A2H5PP98_CITUN; tr|A0A067DPZ9|A0A067DPZ9_CITSI; tr|A0A067D442|A0A067D442_CITSI	Uncharacterized protein OS=Citrus clementina OX=85681 GN=CICLE_v10001941mg PE=4 SV=1; Uncharacterized protein OS=Citrus clementina OX=85681 GN=CICLE_v10001942mg PE=4 SV=1; Uncharacterized protein OS=Citrus clementina OX=85681 GN=CICLE_v10001941mg PE=4 SV=1; Uncharacterized protein OS=Citrus unshiu OX=55188 GN=CUMW_154750 PE=4 SV=1; Uncharacterized protein OS=Citrus sinensis OX=2711 GN=CISIN_1g021…	99	LFTPAGDVHRVKYYEE		1922.96	481.746	1922.95	481.745	4
tr|V4UVI3|V4UVI3_9ROSI; tr|V4UM61|V4UM61_9ROSI; tr|K9GAZ2|K9GAZ2_PEND2; tr|K9FLA8|K9FLA8_PEND1; tr|A0A2H5P7T3|A0A2H5P7T3_CITUN; tr|A0A2H5NWB6|A0A2H5NWB6_CITUN; tr|A0A067FMJ1|A0A067FMJ1_CITSI; tr|A0A067FG41|A0A067FG41_CITSI	Uncharacterized protein OS=Citrus clementina OX=85681 GN=CICLE_v10009645mg PE=3 SV=1; Uncharacterized protein OS=Citrus clementina OX=85681 GN=CICLE_v10009646mg PE=3 SV=1; ADP-ribosylation factor family protein OS=Penicillium digitatum (strain PHI26 / CECT 20796) OX=1170229 GN=PDIG_56220 PE=3 SV=1; ADP-ribosylation factor family protein OS=Penicillium digitatum (strain Pd1 / CECT 20795) OX=117023…	99	LGLDNAGKTTI		1101.61	551.81	1101.6	551.809	2
tr|V4UV83|V4UV83_9ROSI; tr|V4UQG6|V4UQG6_9ROSI; tr|V4UK60|V4UK60_9ROSI; tr|V4U153|V4U153_9ROSI; tr|A0A2H5NBZ9|A0A2H5NBZ9_CITUN	Lysine--tRNA ligase OS=Citrus clementina OX=85681 GN=CICLE_v10007700mg PE=3 SV=1; Lysine--tRNA ligase OS=Citrus clementina OX=85681 GN=CICLE_v10007700mg PE=3 SV=1; Lysine--tRNA ligase OS=Citrus clementina OX=85681 GN=CICLE_v10007700mg PE=3 SV=1; Lysine--tRNA ligase OS=Citrus clementina OX=85681 GN=CICLE_v10007700mg PE=3 SV=1; Lysine--tRNA ligase (Fragment) OS=Citrus unshiu OX=55188 GN=CUMW_027100…	99	IANYGGLGNGDHLED		1543.69	772.855	1543.69	772.852	2
tr|V4UUT3|V4UUT3_9ROSI; tr|A0A2H5NB96|A0A2H5NB96_CITUN; tr|A0A067GDD2|A0A067GDD2_CITSI	Uncharacterized protein OS=Citrus clementina OX=85681 GN=CICLE_v10008695mg PE=3 SV=1; Uncharacterized protein OS=Citrus unshiu OX=55188 GN=CUMW_028400 PE=3 SV=1; Uncharacterized protein OS=Citrus sinensis OX=2711 GN=CISIN_1g011636mg PE=3 SV=1	99	VYESASGVPSGGDF		1370.6	686.308	1370.6	686.307	2
tr|V4UPR2|V4UPR2_9ROSI; tr|A1ECJ6|A1ECJ6_9ROSI; tr|A0A2H5QNE5|A0A2H5QNE5_CITUN; tr|A0A2H5Q8L8|A0A2H5Q8L8_CITUN; tr|A0A2H5N3W1|A0A2H5N3W1_CITUN; tr|A0A067ETH7|A0A067ETH7_CITSI; tr|A0A067DL13|A0A067DL13_CITSI	Uncharacterized protein OS=Citrus clementina OX=85681 GN=CICLE_v10009743mg PE=4 SV=1; Putative thioredoxin-dependent peroxidase OS=Citrus hybrid cultivar OX=171250 PE=2 SV=1; Uncharacterized protein OS=Citrus unshiu OX=55188 GN=CUMW_243710 PE=4 SV=1; Uncharacterized protein OS=Citrus unshiu OX=55188 GN=CUMW_205550 PE=4 SV=1; Uncharacterized protein OS=Citrus unshiu OX=55188 GN=CUMW_277540 PE=4 SV…	99	VDDLKVKAANVESGGDF		1762.87	882.444	1762.87	882.444	2
tr|V4UMI4|V4UMI4_9ROSI; tr|V4UC37|V4UC37_9ROSI; tr|A0A2H5P0K4|A0A2H5P0K4_CITUN; tr|A0A2H5P0I4|A0A2H5P0I4_CITUN; tr|A0A067F6R5|A0A067F6R5_CITSI; tr|A0A067F396|A0A067F396_CITSI; tr|A0A067F362|A0A067F362_CITSI	Uncharacterized protein OS=Citrus clementina OX=85681 GN=CICLE_v10009763mg PE=3 SV=1; Uncharacterized protein OS=Citrus clementina OX=85681 GN=CICLE_v10009763mg PE=3 SV=1; Uncharacterized protein OS=Citrus unshiu OX=55188 GN=CUMW_092830 PE=3 SV=1; Uncharacterized protein OS=Citrus unshiu OX=55188 GN=CUMW_092830 PE=3 SV=1; Uncharacterized protein OS=Citrus sinensis OX=2711 GN=CISIN_1g031480mg PE=3…	99	KVIPAGSSGGAKKAFTAM	Oxidation(M)@18	1735.93	579.651	1735.93	579.65	3
tr|V4UMD1|V4UMD1_9ROSI; tr|A0A2H5NW26|A0A2H5NW26_CITUN; tr|A0A067FJD6|A0A067FJD6_CITSI; tr|A0A067FJ91|A0A067FJ91_CITSI	Uncharacterized protein OS=Citrus clementina OX=85681 GN=CICLE_v10009450mg PE=4 SV=1; Uncharacterized protein OS=Citrus unshiu OX=55188 GN=CUMW_081290 PE=4 SV=1; Uncharacterized protein OS=Citrus sinensis OX=2711 GN=CISIN_1g027975mg PE=4 SV=1; Uncharacterized protein OS=Citrus sinensis OX=2711 GN=CISIN_1g027975mg PE=4 SV=1	99	AAEGVYLPVTESK		1362.7	682.356	1362.7	682.359	2
tr|V4ULS3|V4ULS3_9ROSI; tr|A0A2H5NWR0|A0A2H5NWR0_CITUN; tr|A0A067FIE6|A0A067FIE6_CITSI	Uncharacterized protein OS=Citrus clementina OX=85681 GN=CICLE_v10008079mg PE=3 SV=1; Uncharacterized protein OS=Citrus unshiu OX=55188 GN=CUMW_082890 PE=3 SV=1; Uncharacterized protein OS=Citrus sinensis OX=2711 GN=CISIN_1g010789mg PE=3 SV=1	99	IDEDAKSIQPGNF		1432.73	717.374	1432.68	717.349	2
tr|V4UKW7|V4UKW7_9ROSI; tr|A0A2H5Q8E1|A0A2H5Q8E1_CITUN; tr|A0A067F6B2|A0A067F6B2_CITSI	Uncharacterized protein OS=Citrus clementina OX=85681 GN=CICLE_v10007782mg PE=4 SV=1; Uncharacterized protein OS=Citrus unshiu OX=55188 GN=CUMW_205330 PE=4 SV=1; Uncharacterized protein OS=Citrus sinensis OX=2711 GN=CISIN_1g007283mg PE=4 SV=1	99	VRFSPDGSKF		1138.58	380.534	1138.58	380.533	3
tr|V4UKV6|V4UKV6_9ROSI; tr|V4SM89|V4SM89_9ROSI; tr|A0A2H5Q6T4|A0A2H5Q6T4_CITUN; tr|A0A067E4D6|A0A067E4D6_CITSI; tr|A0A067DW03|A0A067DW03_CITSI; tr|A0A067DRX3|A0A067DRX3_CITSI	40S ribosomal protein SA OS=Citrus clementina OX=85681 GN=CICLE_v10026113mg PE=3 SV=1; 40S ribosomal protein SA OS=Citrus clementina OX=85681 GN=CICLE_v10026113mg PE=3 SV=1; 40S ribosomal protein SA OS=Citrus unshiu OX=55188 GN=CUMW_201300 PE=3 SV=1; 40S ribosomal protein SA OS=Citrus sinensis OX=2711 GN=CISIN_1g018448mg PE=3 SV=1; 40S ribosomal protein SA OS=Citrus sinensis OX=2711 GN=CISIN_1g01…	99	LILTDPRTDHQPIKE		1774.96	444.747	1774.96	444.747	4
tr|V4UJI6|V4UJI6_9ROSI; tr|A0A2H5N3N2|A0A2H5N3N2_CITUN; tr|A0A2H5N2U6|A0A2H5N2U6_CITUN; tr|A0A067GKD9|A0A067GKD9_CITSI; tr|A0A067GK34|A0A067GK34_CITSI; tr|A0A067GAX2|A0A067GAX2_CITSI; tr|A0A067G804|A0A067G804_CITSI	Uncharacterized protein OS=Citrus clementina OX=85681 GN=CICLE_v10015925mg PE=4 SV=1; Uncharacterized protein OS=Citrus unshiu OX=55188 GN=CUMW_011170 PE=4 SV=1; Uncharacterized protein OS=Citrus unshiu OX=55188 GN=CUMW_011170 PE=4 SV=1; Uncharacterized protein OS=Citrus sinensis OX=2711 GN=CISIN_1g019790mg PE=4 SV=1; Uncharacterized protein OS=Citrus sinensis OX=2711 GN=CISIN_1g019790mg PE=4 SV=…	99	QEVEDPQIKDDEVL	Gln->pyro-Glu@N-term	1638.76	820.389	1638.76	820.388	2
tr|V4UHG4|V4UHG4_9ROSI; tr|V4RVH7|V4RVH7_9ROSI; tr|A0A2H5Q0E8|A0A2H5Q0E8_CITUN; tr|A0A2H5PZK1|A0A2H5PZK1_CITUN; tr|A0A2H5PZF7|A0A2H5PZF7_CITUN; tr|A0A2H5MZP3|A0A2H5MZP3_CITUN; tr|A0A1S8ADL6|A0A1S8ADL6_CITLI; tr|A0A067F0J2|A0A067F0J2_CITSI	Uncharacterized protein (Fragment) OS=Citrus clementina OX=85681 GN=CICLE_v100254672mg PE=4 SV=1; Uncharacterized protein (Fragment) OS=Citrus clementina OX=85681 GN=CICLE_v100254672mg PE=4 SV=1; Uncharacterized protein OS=Citrus unshiu OX=55188 GN=CUMW_181990 PE=4 SV=1; Uncharacterized protein OS=Citrus unshiu OX=55188 GN=CUMW_181990 PE=4 SV=1; Uncharacterized protein OS=Citrus unshiu OX=55188 G…	99	STENLKYLSSKQAL		1580.84	527.955	1580.84	527.954	3
tr|V4UHE9|V4UHE9_9ROSI; tr|A0A2H5Q418|A0A2H5Q418_CITUN; tr|A0A067F932|A0A067F932_CITSI	Uncharacterized protein OS=Citrus clementina OX=85681 GN=CICLE_v10010508mg PE=4 SV=1; Uncharacterized protein OS=Citrus unshiu OX=55188 GN=CUMW_193810 PE=4 SV=1; Uncharacterized protein OS=Citrus sinensis OX=2711 GN=CISIN_1g031863mg PE=4 SV=1	99	VDLKNVSREAVEY		1520.78	761.399	1520.78	761.399	2
tr|V4UHD8|V4UHD8_9ROSI; tr|Q9ZWR0|Q9ZWR0_CITSI; tr|D3JWB5|D3JWB5_CITMA; tr|C5ML37|C5ML37_CITMA; tr|A0A2H5PZL8|A0A2H5PZL8_CITUN; tr|A0A2H5PZL4|A0A2H5PZL4_CITUN; tr|A0A2H5PZJ3|A0A2H5PZJ3_CITUN; tr|A0A067G723|A0A067G723_CITSI; tr|A0A067FYK3|A0A067FYK3_CITSI; tr|A0A067FUZ4|A0A067FUZ4_CITSI	Uncharacterized protein OS=Citrus clementina OX=85681 GN=CICLE_v10025931mg PE=3 SV=1; Flavanone 3-hydroxylase OS=Citrus sinensis OX=2711 GN=CitF3H PE=2 SV=1; Flavanone 3-hydroxylase OS=Citrus maxima OX=37334 GN=F3H PE=2 SV=1; Flavanone 3-hydroxylase OS=Citrus maxima OX=37334 PE=2 SV=1; Uncharacterized protein OS=Citrus unshiu OX=55188 GN=CUMW_182280 PE=4 SV=1; Uncharacterized protein OS=Citrus un…	99	QVVDHGVDAKL	Gln->pyro-Glu@N-term	1162.6	582.307	1162.6	582.306	2
tr|V4UFG8|V4UFG8_9ROSI; tr|A0A2H5QL86|A0A2H5QL86_CITUN; tr|A0A067EEM2|A0A067EEM2_CITSI	Uncharacterized protein OS=Citrus clementina OX=85681 GN=CICLE_v10009346mg PE=3 SV=1; Uncharacterized protein OS=Citrus unshiu OX=55188 GN=CUMW_240700 PE=3 SV=1; Uncharacterized protein OS=Citrus sinensis OX=2711 GN=CISIN_1g026588mg PE=3 SV=1	99	VTIHSPKDEEEYVKPTL		1984.02	662.348	1984.02	662.346	3
tr|V4UEZ6|V4UEZ6_9ROSI; tr|V4SN48|V4SN48_9ROSI; tr|V4RTD8|V4RTD8_9ROSI; tr|A0A2H5PJ18|A0A2H5PJ18_CITUN; tr|A0A2H5NDX3|A0A2H5NDX3_CITUN; tr|A0A067GCP0|A0A067GCP0_CITSI; tr|A0A067EN30|A0A067EN30_CITSI	Uncharacterized protein OS=Citrus clementina OX=85681 GN=CICLE_v10029532mg PE=3 SV=1; Uncharacterized protein OS=Citrus clementina OX=85681 GN=CICLE_v10013057mg PE=3 SV=1; Uncharacterized protein OS=Citrus clementina OX=85681 GN=CICLE_v10029532mg PE=3 SV=1; Uncharacterized protein OS=Citrus unshiu OX=55188 GN=CUMW_141040 PE=3 SV=1; Uncharacterized protein OS=Citrus unshiu OX=55188 GN=CUMW_035420 …	99	KVVKVSGVSL		1014.64	508.329	1014.64	508.329	2
tr|V4UEY9|V4UEY9_9ROSI; tr|A0A2H5PDL1|A0A2H5PDL1_CITUN; tr|A0A067DDD1|A0A067DDD1_CITSI	Uncharacterized protein OS=Citrus clementina OX=85681 GN=CICLE_v10007994mg PE=4 SV=1; Uncharacterized protein OS=Citrus unshiu OX=55188 GN=CUMW_126560 PE=4 SV=1; Uncharacterized protein OS=Citrus sinensis OX=2711 GN=CISIN_1g012242mg PE=4 SV=1	99	TVAESNNADFNHLSSNGIRRAVE		2500.21	834.409	2500.21	834.409	3
tr|V4UES6|V4UES6_9ROSI; tr|V4SG76|V4SG76_9ROSI; tr|A0A2H5NDT3|A0A2H5NDT3_CITUN; tr|A0A2H5NDT0|A0A2H5NDT0_CITUN; tr|A0A067GD34|A0A067GD34_CITSI	Uncharacterized protein OS=Citrus clementina OX=85681 GN=CICLE_v10027881mg PE=3 SV=1; Uncharacterized protein OS=Citrus clementina OX=85681 GN=CICLE_v10027881mg PE=3 SV=1; Uncharacterized protein OS=Citrus unshiu OX=55188 GN=CUMW_035970 PE=3 SV=1; Uncharacterized protein OS=Citrus unshiu OX=55188 GN=CUMW_035970 PE=3 SV=1; Uncharacterized protein (Fragment) OS=Citrus sinensis OX=2711 GN=CISIN_1g00…	99	VMRIADQGADL		1187.6	594.806	1187.6	594.806	2
tr|V4UCP4|V4UCP4_9ROSI; tr|A0A2H5PAJ6|A0A2H5PAJ6_CITUN	Glycine cleavage system H protein OS=Citrus clementina OX=85681 GN=CICLE_v10017047mg PE=3 SV=1; Glycine cleavage system H protein OS=Citrus unshiu OX=55188 GN=CUMW_116820 PE=3 SV=1	99	SSVIKDLKYADSHE		1590.79	531.27	1590.79	531.27	3
tr|V4UBZ8|V4UBZ8_9ROSI; tr|A0A2H5P0N1|A0A2H5P0N1_CITUN; tr|A0A067E7B4|A0A067E7B4_CITSI; tr|A0A067E6E2|A0A067E6E2_CITSI; tr|A0A067DYW5|A0A067DYW5_CITSI; tr|A0A067DVF3|A0A067DVF3_CITSI	Aspartate aminotransferase OS=Citrus clementina OX=85681 GN=CICLE_v10008224mg PE=4 SV=1; Aspartate aminotransferase OS=Citrus unshiu OX=55188 GN=CUMW_093060 PE=4 SV=1; Aspartate aminotransferase OS=Citrus sinensis OX=2711 GN=CISIN_1g012238mg PE=4 SV=1; Aspartate aminotransferase OS=Citrus sinensis OX=2711 GN=CISIN_1g012238mg PE=4 SV=1; Aspartate aminotransferase OS=Citrus sinensis OX=2711 GN=CISI…	99	ASGSLDNDASSVRL		1390.67	696.342	1390.67	696.342	2
tr|V4UBQ8|V4UBQ8_9ROSI; tr|A0A2H5PER4|A0A2H5PER4_CITUN; tr|A0A2H5PEP2|A0A2H5PEP2_CITUN; tr|A0A067FJN1|A0A067FJN1_CITSI; tr|A0A067FJM7|A0A067FJM7_CITSI	Uncharacterized protein OS=Citrus clementina OX=85681 GN=CICLE_v10015276mg PE=4 SV=1; Uncharacterized protein OS=Citrus unshiu OX=55188 GN=CUMW_129700 PE=4 SV=1; Uncharacterized protein OS=Citrus unshiu OX=55188 GN=CUMW_129700 PE=4 SV=1; Uncharacterized protein OS=Citrus sinensis OX=2711 GN=CISIN_1g014143mg PE=4 SV=1; Uncharacterized protein OS=Citrus sinensis OX=2711 GN=CISIN_1g014143mg PE=4 SV=1	99	RSLYQTVSNRVS		1408.74	705.379	1408.74	705.378	2
tr|V4U9L1|V4U9L1_9ROSI; tr|A0A2H5PWP9|A0A2H5PWP9_CITUN; tr|A0A067EU42|A0A067EU42_CITSI	Uncharacterized protein OS=Citrus clementina OX=85681 GN=CICLE_v10016206mg PE=4 SV=1; Uncharacterized protein OS=Citrus unshiu OX=55188 GN=CUMW_174720 PE=4 SV=1; Uncharacterized protein OS=Citrus sinensis OX=2711 GN=CISIN_1g023687mg PE=4 SV=1	99	YGVPPPELAD		1056.51	529.264	1056.51	529.264	2
tr|V4U9G8|V4U9G8_9ROSI; tr|V4RNK4|V4RNK4_9ROSI	Proline iminopeptidase OS=Citrus clementina OX=85681 GN=CICLE_v10030436mg PE=3 SV=1; Uncharacterized protein OS=Citrus clementina OX=85681 GN=CICLE_v10030436mg PE=4 SV=1	99	VAANEKLKNLIKNGR		1666.98	417.753	1666.98	417.753	4
tr|V4U7D6|V4U7D6_9ROSI; tr|V4U295|V4U295_9ROSI; tr|V4THX9|V4THX9_9ROSI; tr|A0A2H5PPI6|A0A2H5PPI6_CITUN; tr|A0A067FJH7|A0A067FJH7_CITSI; tr|A0A067FIS3|A0A067FIS3_CITSI; tr|A0A067FB32|A0A067FB32_CITSI; tr|A0A067F7N6|A0A067F7N6_CITSI; tr|A0A067F7I6|A0A067F7I6_CITSI	Uncharacterized protein OS=Citrus clementina OX=85681 GN=CICLE_v10016299mg PE=3 SV=1; Uncharacterized protein OS=Citrus clementina OX=85681 GN=CICLE_v10016299mg PE=3 SV=1; Uncharacterized protein OS=Citrus clementina OX=85681 GN=CICLE_v10016299mg PE=3 SV=1; Uncharacterized protein (Fragment) OS=Citrus unshiu OX=55188 GN=CUMW_155410 PE=3 SV=1; Uncharacterized protein OS=Citrus sinensis OX=2711 GN=…	99	LDTLNEESYKDSTL		1626.76	814.389	1626.76	814.388	2
tr|V4U666|V4U666_9ROSI; tr|A0A2H5PEU2|A0A2H5PEU2_CITUN; tr|A0A067FJU7|A0A067FJU7_CITSI	Cysteine proteinase inhibitor OS=Citrus clementina OX=85681 GN=CICLE_v10017285mg PE=3 SV=1; Cysteine proteinase inhibitor OS=Citrus unshiu OX=55188 GN=CUMW_129990 PE=3 SV=1; Cysteine proteinase inhibitor OS=Citrus sinensis OX=2711 GN=CISIN_1g034261mg PE=3 SV=1	99	ARFAVDEHNKKQNSNLQF		2145.07	537.276	2145.07	537.275	4
tr|V4U4Q6|V4U4Q6_9ROSI; tr|A0A2H5PLG8|A0A2H5PLG8_CITUN; tr|A0A067EWT9|A0A067EWT9_CITSI	Uncharacterized protein OS=Citrus clementina OX=85681 GN=CICLE_v10017092mg PE=3 SV=1; Uncharacterized protein OS=Citrus unshiu OX=55188 GN=CUMW_147650 PE=3 SV=1; Uncharacterized protein OS=Citrus sinensis OX=2711 GN=CISIN_1g032195mg PE=3 SV=1	99	NEGIAGGLDEEDDGADNDY		1967.76	984.886	1967.75	984.883	2
tr|V4U4H3|V4U4H3_9ROSI; tr|A0A2H5PNQ3|A0A2H5PNQ3_CITUN	Uncharacterized protein OS=Citrus clementina OX=85681 GN=CICLE_v10015735mg PE=4 SV=1; Uncharacterized protein OS=Citrus unshiu OX=55188 GN=CUMW_153220 PE=4 SV=1	99	VIDASDGTLY		1052.5	527.259	1052.5	527.259	2
tr|V4U3B1|V4U3B1_9ROSI; tr|A0A2H5QH76|A0A2H5QH76_CITUN; tr|A0A067DIK0|A0A067DIK0_CITSI; tr|A0A067DEH3|A0A067DEH3_CITSI	Uncharacterized protein OS=Citrus clementina OX=85681 GN=CICLE_v10015766mg PE=4 SV=1; Uncharacterized protein OS=Citrus unshiu OX=55188 GN=CUMW_229870 PE=4 SV=1; Uncharacterized protein OS=Citrus sinensis OX=2711 GN=CISIN_1g023231mg PE=4 SV=1; Uncharacterized protein OS=Citrus sinensis OX=2711 GN=CISIN_1g023231mg PE=4 SV=1	99	DDVAITHLSYGAE		1389.64	695.827	1389.64	695.828	2
tr|V4U2S0|V4U2S0_9ROSI; tr|V4S409|V4S409_9ROSI; tr|V4RHR3|V4RHR3_9ROSI; tr|A0A2H5NZ84|A0A2H5NZ84_CITUN	Uncharacterized protein OS=Citrus clementina OX=85681 GN=CICLE_v10006077mg PE=4 SV=1; Cyanate hydratase OS=Citrus clementina OX=85681 GN=CYN PE=3 SV=1; Uncharacterized protein OS=Citrus clementina OX=85681 GN=CICLE_v10006077mg PE=4 SV=1; Cyanate hydratase OS=Citrus unshiu OX=55188 GN=CYN PE=3 SV=1	99	IQEPTVYRLNE		1360.7	681.356	1360.7	681.357	2
tr|V4U2L0|V4U2L0_9ROSI; tr|V4TE26|V4TE26_9ROSI; tr|V4RHL0|V4RHL0_9ROSI; tr|S5S107|S5S107_CITMA; tr|G8HI93|G8HI93_CITMA; tr|G8HI75|G8HI75_CITSI; tr|A0A2H5PJL8|A0A2H5PJL8_CITUN; tr|A0A2H5NPA0|A0A2H5NPA0_CITUN; tr|A0A067H3X7|A0A067H3X7_CITSI; tr|A0A067F301|A0A067F301_CITSI; tr|A0A067EUM6|A0A067EUM6_CITSI; tr|A0A067EQX8|A0A067EQX8_CITSI	Malate dehydrogenase OS=Citrus clementina OX=85681 GN=CICLE_v10005394mg PE=3 SV=1; Malate dehydrogenase OS=Citrus clementina OX=85681 GN=CICLE_v10021075mg PE=3 SV=1; Malate dehydrogenase OS=Citrus clementina OX=85681 GN=CICLE_v10005394mg PE=3 SV=1; Cytosolic NAD-dependent malate dehydrogenase (Fragment) OS=Citrus maxima OX=37334 PE=2 SV=1; Cytosolic malate dehydrogenase (Fragment) OS=Citrus maxim…	99	LVTGAAGQIGY		1048.55	525.285	1048.56	525.285	2
tr|V4TY56|V4TY56_9ROSI; tr|A0A2H5QHK5|A0A2H5QHK5_CITUN; tr|A0A2H5QHI8|A0A2H5QHI8_CITUN; tr|A0A067DR64|A0A067DR64_CITSI	Uncharacterized protein OS=Citrus clementina OX=85681 GN=CICLE_v10019664mg PE=4 SV=1; Uncharacterized protein OS=Citrus unshiu OX=55188 GN=CUMW_230970 PE=4 SV=1; Uncharacterized protein OS=Citrus unshiu OX=55188 GN=CUMW_230980 PE=4 SV=1; Uncharacterized protein OS=Citrus sinensis OX=2711 GN=CISIN_1g009798mg PE=4 SV=1	99	DADLSRGIGNNSF	Deamidated(N)@10	1365.62	683.819	1365.62	683.815	2
tr|V4TX94|V4TX94_9ROSI; tr|V4TMB3|V4TMB3_9ROSI; tr|V4T2Y5|V4T2Y5_9ROSI; tr|A0A2H5QHG6|A0A2H5QHG6_CITUN; tr|A0A2H5QHG2|A0A2H5QHG2_CITUN; tr|A0A0K2ST12|A0A0K2ST12_CITUN; tr|A0A067E012|A0A067E012_CITSI	Uncharacterized protein OS=Citrus clementina OX=85681 GN=CICLE_v10019567mg PE=3 SV=1; Glutathione reductase OS=Citrus clementina OX=85681 GN=CICLE_v10019567mg PE=3 SV=1; Uncharacterized protein OS=Citrus clementina OX=85681 GN=CICLE_v10019567mg PE=4 SV=1; Uncharacterized protein OS=Citrus unshiu OX=55188 GN=CUMW_230680 PE=4 SV=1; Uncharacterized protein OS=Citrus unshiu OX=55188 GN=CUMW_230680 PE…	99	DATVGVHPTAAEEF		1442.67	722.342	1442.67	722.341	2
tr|V4TX11|V4TX11_9ROSI; tr|A0A2H5QNI4|A0A2H5QNI4_CITUN	Uncharacterized protein OS=Citrus clementina OX=85681 GN=CICLE_v10022024mg PE=3 SV=1; Uncharacterized protein OS=Citrus unshiu OX=55188 GN=CUMW_246570 PE=3 SV=1	99	VIKGEHRAEEAGGD		1466.71	489.912	1466.71	489.911	3
tr|V4TWM4|V4TWM4_9ROSI; tr|V4TLN9|V4TLN9_9ROSI; tr|V4T2A5|V4T2A5_9ROSI; tr|A0A2H5QIS8|A0A2H5QIS8_CITUN; tr|A0A067DD81|A0A067DD81_CITSI	Uncharacterized protein OS=Citrus clementina OX=85681 GN=CICLE_v10021271mg PE=4 SV=1; Uncharacterized protein OS=Citrus clementina OX=85681 GN=CICLE_v10021271mg PE=4 SV=1; Uncharacterized protein OS=Citrus clementina OX=85681 GN=CICLE_v10021271mg PE=4 SV=1; Uncharacterized protein OS=Citrus unshiu OX=55188 GN=CUMW_234300 PE=4 SV=1; Uncharacterized protein (Fragment) OS=Citrus sinensis OX=2711 GN=…	99	AIISDFQEDENKPD		1619.74	810.876	1619.73	810.873	2
tr|V4TWC2|V4TWC2_9ROSI; tr|A0A2H5PMV9|A0A2H5PMV9_CITUN; tr|A0A067DTP5|A0A067DTP5_CITSI; tr|A0A067DSF4|A0A067DSF4_CITSI; tr|A0A067DK86|A0A067DK86_CITSI	Uncharacterized protein (Fragment) OS=Citrus clementina OX=85681 GN=CICLE_v100194172mg PE=4 SV=1; Uncharacterized protein OS=Citrus unshiu OX=55188 GN=CUMW_149290 PE=4 SV=1; Uncharacterized protein OS=Citrus sinensis OX=2711 GN=CISIN_1g007863mg PE=4 SV=1; Uncharacterized protein OS=Citrus sinensis OX=2711 GN=CISIN_1g007863mg PE=4 SV=1; Uncharacterized protein OS=Citrus sinensis OX=2711 GN=CISIN_1…	99	FATQALQSKDQVM		1465.72	733.869	1465.72	733.869	2
tr|V4TVN3|V4TVN3_9ROSI; tr|A0A2H5PEA4|A0A2H5PEA4_CITUN; tr|A0A067EL75|A0A067EL75_CITSI	Uncharacterized protein OS=Citrus clementina OX=85681 GN=CICLE_v10009798mg PE=4 SV=1; Uncharacterized protein OS=Citrus unshiu OX=55188 GN=CUMW_126540 PE=4 SV=1; Uncharacterized protein OS=Citrus sinensis OX=2711 GN=CISIN_1g031911mg PE=4 SV=1	99	YYRPDLKKAAL		1336.75	446.591	1336.75	446.591	3
tr|V4TSI1|V4TSI1_9ROSI; tr|A0A2H5PVK7|A0A2H5PVK7_CITUN; tr|A0A2H5PUS2|A0A2H5PUS2_CITUN	Succinate--CoA ligase [ADP-forming] subunit alpha, mitochondrial OS=Citrus clementina OX=85681 GN=CICLE_v10020931mg PE=3 SV=1; Succinate--CoA ligase [ADP-forming] subunit alpha, mitochondrial OS=Citrus unshiu OX=55188 GN=CUMW_169210 PE=3 SV=1; Uncharacterized protein OS=Citrus unshiu OX=55188 GN=CUMW_169200 PE=4 SV=1	99	IKESGTEKPVVAF		1403.76	468.929	1403.77	468.929	3
tr|V4TSE0|V4TSE0_9ROSI; tr|V4TMD7|V4TMD7_9ROSI; tr|Q70G20|Q70G20_CITSI; tr|A1ECK3|A1ECK3_9ROSI; tr|A0A2H5NFX1|A0A2H5NFX1_CITUN; tr|A0A067GLG9|A0A067GLG9_CITSI; tr|A0A067GL71|A0A067GL71_CITSI; tr|A0A067GC02|A0A067GC02_CITSI; sp|Q06652|GPX4_CITSI	Glutathione peroxidase OS=Citrus clementina OX=85681 GN=CICLE_v10022130mg PE=3 SV=1; Glutathione peroxidase OS=Citrus clementina OX=85681 GN=CICLE_v10022130mg PE=3 SV=1; Glutathione peroxidase OS=Citrus sinensis OX=2711 GN=gpx1 PE=3 SV=1; Glutathione peroxidase OS=Citrus hybrid cultivar OX=171250 PE=2 SV=1; Glutathione peroxidase (Fragment) OS=Citrus unshiu OX=55188 GN=CUMW_041630 PE=3 SV=1; Glut…	99	YDKYKNQGLEI		1369.69	685.852	1369.69	685.851	2
tr|V4TS21|V4TS21_9ROSI; tr|A0A2H5NWN6|A0A2H5NWN6_CITUN; tr|A0A067FM53|A0A067FM53_CITSI; tr|A0A067FIM2|A0A067FIM2_CITSI	Proteasome subunit beta OS=Citrus clementina OX=85681 GN=CICLE_v10009349mg PE=3 SV=1; Proteasome subunit beta OS=Citrus unshiu OX=55188 GN=CUMW_082740 PE=3 SV=1; Uncharacterized protein OS=Citrus sinensis OX=2711 GN=CISIN_1g026587mg PE=4 SV=1; Proteasome subunit beta OS=Citrus sinensis OX=2711 GN=CISIN_1g026587mg PE=3 SV=1	99	DQAWKEGMTKEEAEQL		1891.86	946.939	1891.86	946.938	2
tr|V4TKU2|V4TKU2_9ROSI; tr|V4TAX6|V4TAX6_9ROSI; tr|A0A2H5PEL0|A0A2H5PEL0_CITUN; tr|A0A067FCL9|A0A067FCL9_CITSI; tr|A0A067FBV9|A0A067FBV9_CITSI; tr|A0A067F496|A0A067F496_CITSI; tr|A0A067F0S0|A0A067F0S0_CITSI; tr|A0A067F0N0|A0A067F0N0_CITSI	Uncharacterized protein OS=Citrus clementina OX=85681 GN=CICLE_v10032099mg PE=4 SV=1; Uncharacterized protein OS=Citrus clementina OX=85681 GN=CICLE_v10032099mg PE=3 SV=1; Uncharacterized protein OS=Citrus unshiu OX=55188 GN=CUMW_129520 PE=3 SV=1; Uncharacterized protein OS=Citrus sinensis OX=2711 GN=CISIN_1g020390mg PE=3 SV=1; Uncharacterized protein OS=Citrus sinensis OX=2711 GN=CISIN_1g020390m…	99	YINSAHDIRGQHVAF		1726.85	864.434	1726.85	864.434	2
tr|V4THT2|V4THT2_9ROSI; tr|V4T7U5|V4T7U5_9ROSI; tr|A0A2H5NYQ0|A0A2H5NYQ0_CITUN; tr|A0A2H5NYP6|A0A2H5NYP6_CITUN; tr|A0A067FX09|A0A067FX09_CITSI; tr|A0A067FWB9|A0A067FWB9_CITSI	Uncharacterized protein OS=Citrus clementina OX=85681 GN=CICLE_v10033029mg PE=3 SV=1; Uncharacterized protein OS=Citrus clementina OX=85681 GN=CICLE_v10033029mg PE=3 SV=1; Uncharacterized protein OS=Citrus unshiu OX=55188 GN=CUMW_088070 PE=3 SV=1; Uncharacterized protein OS=Citrus unshiu OX=55188 GN=CUMW_088070 PE=3 SV=1; Uncharacterized protein OS=Citrus sinensis OX=2711 GN=CISIN_1g032498mg PE=3…	99	QATDPTEMGL	Gln->pyro-Glu@N-term	1044.44	523.229	1044.44	523.229	2
tr|V4TH53|V4TH53_9ROSI; tr|A0A2H5NGC0|A0A2H5NGC0_CITUN; tr|A0A067GM48|A0A067GM48_CITSI; tr|A0A067GLV0|A0A067GLV0_CITSI; tr|A0A067GCN7|A0A067GCN7_CITSI	6-phosphogluconate dehydrogenase, decarboxylating OS=Citrus clementina OX=85681 GN=CICLE_v10019859mg PE=3 SV=1; Uncharacterized protein OS=Citrus unshiu OX=55188 GN=CUMW_042760 PE=4 SV=1; 6-phosphogluconate dehydrogenase, decarboxylating OS=Citrus sinensis OX=2711 GN=CISIN_1g010652mg PE=3 SV=1; 6-phosphogluconate dehydrogenase, decarboxylating OS=Citrus sinensis OX=2711 GN=CISIN_1g010652mg PE=3 S…	99	LDRIKKAYQRNPNLASL		1999.14	667.386	1999.13	667.385	3
tr|V4TDV0|V4TDV0_9ROSI; tr|A0A067GYZ2|A0A067GYZ2_CITSI	Uncharacterized protein OS=Citrus clementina OX=85681 GN=CICLE_v10002870mg PE=4 SV=1; Uncharacterized protein OS=Citrus sinensis OX=2711 GN=CISIN_1g033460mg PE=4 SV=1	99	IVYTERPQDEEPESF		1837.84	613.62	1837.84	613.62	3
tr|V4TA70|V4TA70_9ROSI; tr|A0A2H5NRW2|A0A2H5NRW2_CITUN; tr|A0A067HB36|A0A067HB36_CITSI; tr|A0A067HAQ0|A0A067HAQ0_CITSI; tr|A0A067H1U3|A0A067H1U3_CITSI; tr|A0A067GZ61|A0A067GZ61_CITSI; tr|A0A067GYT6|A0A067GYT6_CITSI	Uncharacterized protein OS=Citrus clementina OX=85681 GN=CICLE_v10000296mg PE=3 SV=1; Uncharacterized protein OS=Citrus unshiu OX=55188 GN=CUMW_070490 PE=3 SV=1; Uncharacterized protein OS=Citrus sinensis OX=2711 GN=CISIN_1g003458mg PE=3 SV=1; Uncharacterized protein OS=Citrus sinensis OX=2711 GN=CISIN_1g003458mg PE=4 SV=1; Uncharacterized protein OS=Citrus sinensis OX=2711 GN=CISIN_1g003458mg PE…	99	YAKFYHSLVKD		1369.7	457.575	1369.7	457.575	3
tr|V4T9Y7|V4T9Y7_9ROSI; tr|A1ECJ9|A1ECJ9_9ROSI; tr|A0A067H1E8|A0A067H1E8_CITSI	Thioredoxin OS=Citrus clementina OX=85681 GN=CICLE_v10002859mg PE=3 SV=1; Thioredoxin OS=Citrus hybrid cultivar OX=171250 PE=2 SV=1; Thioredoxin OS=Citrus sinensis OX=2711 GN=CISIN_1g033251mg PE=3 SV=1	99	KVDVDELKSVAEE		1459.74	730.88	1459.74	730.878	2
tr|V4T9I4|V4T9I4_9ROSI; tr|A0A2H5NXW5|A0A2H5NXW5_CITUN; tr|A0A067DQ74|A0A067DQ74_CITSI	Uncharacterized protein OS=Citrus clementina OX=85681 GN=CICLE_v10002135mg PE=3 SV=1; Uncharacterized protein OS=Citrus unshiu OX=55188 GN=CUMW_083650 PE=3 SV=1; Uncharacterized protein OS=Citrus sinensis OX=2711 GN=CISIN_1g023978mg PE=3 SV=1	99	LREKMVEAASKSF	Oxidation(M)@5	1510.78	504.601	1510.78	504.601	3
tr|V4T6F5|V4T6F5_9ROSI; tr|A0A2H5PJQ6|A0A2H5PJQ6_CITUN; tr|A0A2H5PIY0|A0A2H5PIY0_CITUN; tr|A0A067FPN0|A0A067FPN0_CITSI	Uncharacterized protein OS=Citrus clementina OX=85681 GN=CICLE_v10032537mg PE=3 SV=1; Uncharacterized protein OS=Citrus unshiu OX=55188 GN=CUMW_140960 PE=3 SV=1; Uncharacterized protein OS=Citrus unshiu OX=55188 GN=CUMW_140960 PE=3 SV=1; Uncharacterized protein OS=Citrus sinensis OX=2711 GN=CISIN_1g025540mg PE=3 SV=1	99	IDIIKSAELK		1128.68	377.233	1128.68	377.232	3
tr|V4SWX7|V4SWX7_9ROSI; tr|A0A2H5MZ40|A0A2H5MZ40_CITUN; tr|A0A067FC21|A0A067FC21_CITSI	Uncharacterized protein OS=Citrus clementina OX=85681 GN=CICLE_v10012640mg PE=4 SV=1; Uncharacterized protein OS=Citrus unshiu OX=55188 GN=CUMW_006540 PE=4 SV=1; Uncharacterized protein (Fragment) OS=Citrus sinensis OX=2711 GN=CISIN_1g045485mg PE=4 SV=1	99	SYFDSAGELQT		1216.53	609.271	1216.52	609.27	2
tr|V4SW66|V4SW66_9ROSI; tr|A0A2H5MYY7|A0A2H5MYY7_CITUN	Uncharacterized protein OS=Citrus clementina OX=85681 GN=CICLE_v10011703mg PE=4 SV=1; Uncharacterized protein OS=Citrus unshiu OX=55188 GN=CUMW_004470 PE=4 SV=1	99	HIIPEYQTEESM		1475.66	738.838	1475.66	738.837	2
tr|V4SW16|V4SW16_9ROSI; tr|V4S5A9|V4S5A9_9ROSI; tr|A0A2H5PXB3|A0A2H5PXB3_CITUN; tr|A0A067ESL9|A0A067ESL9_CITSI	Uncharacterized protein (Fragment) OS=Citrus clementina OX=85681 GN=CICLE_v10026947mg PE=4 SV=1; Uncharacterized protein OS=Citrus clementina OX=85681 GN=CICLE_v10006263mg PE=3 SV=1; Uncharacterized protein OS=Citrus unshiu OX=55188 GN=CUMW_176070 PE=3 SV=1; Uncharacterized protein (Fragment) OS=Citrus sinensis OX=2711 GN=CISIN_1g047379mg PE=3 SV=1	99	PGDSDIIKSLPGDH		1449.71	484.244	1449.71	484.244	3
tr|V4SUY5|V4SUY5_9ROSI; tr|A0A2H5QEC1|A0A2H5QEC1_CITUN; tr|A0A067DQV3|A0A067DQV3_CITSI	Uncharacterized protein OS=Citrus clementina OX=85681 GN=CICLE_v10026360mg PE=4 SV=1; Uncharacterized protein OS=Citrus unshiu OX=55188 GN=CUMW_221890 PE=4 SV=1; Uncharacterized protein OS=Citrus sinensis OX=2711 GN=CISIN_1g026027mg PE=4 SV=1	99	IQLKREAKLKGGF		1486.9	496.64	1486.9	496.64	3
tr|V4SU04|V4SU04_9ROSI; tr|A0A2H5NVA4|A0A2H5NVA4_CITUN; tr|A0A067GQS1|A0A067GQS1_CITSI	Urease OS=Citrus clementina OX=85681 GN=CICLE_v10030703mg PE=3 SV=1; Urease OS=Citrus unshiu OX=55188 GN=CUMW_079300 PE=3 SV=1; Uncharacterized protein OS=Citrus sinensis OX=2711 GN=CISIN_1g004611mg PE=3 SV=1	99	KVVNTGDRPVQVGSHYHF		2039.04	510.767	2039.03	510.766	4
tr|V4SPL2|V4SPL2_9ROSI; tr|V4SJM8|V4SJM8_9ROSI; tr|V4RW50|V4RW50_9ROSI; tr|Q94G63|Q94G63_CITSI; tr|A0A2H5NSU0|A0A2H5NSU0_CITUN; tr|A0A067GVK9|A0A067GVK9_CITSI; tr|A0A067GV78|A0A067GV78_CITSI; tr|A0A067GL06|A0A067GL06_CITSI; tr|A0A067D3G9|A0A067D3G9_CITSI	Uncharacterized protein OS=Citrus clementina OX=85681 GN=CICLE_v10026277mg PE=4 SV=1; Uncharacterized protein OS=Citrus clementina OX=85681 GN=CICLE_v10026277mg PE=4 SV=1; Uncharacterized protein OS=Citrus clementina OX=85681 GN=CICLE_v10026284mg PE=4 SV=1; Ethylene-induced esterase OS=Citrus sinensis OX=2711 PE=2 SV=1; Uncharacterized protein OS=Citrus unshiu OX=55188 GN=CUMW_069860 PE=4 SV=1; U…	99	VMEIKGGDHMAM		1317.59	659.803	1317.59	659.801	2
tr|V4SLC6|V4SLC6_9ROSI; tr|A0A2H5NDN9|A0A2H5NDN9_CITUN; tr|A0A067G0K3|A0A067G0K3_CITSI	Proteasome subunit beta OS=Citrus clementina OX=85681 GN=CICLE_v10028869mg PE=3 SV=1; Proteasome subunit beta OS=Citrus unshiu OX=55188 GN=CUMW_035700 PE=3 SV=1; Proteasome subunit beta OS=Citrus sinensis OX=2711 GN=CISIN_1g026175mg PE=3 SV=1	99	QELLRNLDE	Gln->pyro-Glu@N-term	1111.55	556.783	1111.55	556.783	2
tr|V4SHJ3|V4SHJ3_9ROSI; tr|V4SCC5|V4SCC5_9ROSI; tr|A0A2H5PY80|A0A2H5PY80_CITUN; tr|A0A067ECZ3|A0A067ECZ3_CITSI	Uncharacterized protein OS=Citrus clementina OX=85681 GN=CICLE_v10028310mg PE=4 SV=1; Uncharacterized protein OS=Citrus clementina OX=85681 GN=CICLE_v10028310mg PE=4 SV=1; Uncharacterized protein OS=Citrus unshiu OX=55188 GN=CUMW_178470 PE=4 SV=1; Uncharacterized protein OS=Citrus sinensis OX=2711 GN=CISIN_1g018851mg PE=4 SV=1	99	GYLEKNEQISDSGNF		1699.77	850.892	1699.77	850.892	2
tr|V4SGR7|V4SGR7_9ROSI; tr|D2KU75|D2KU75_CITJA	Uncharacterized protein OS=Citrus clementina OX=85681 GN=CICLE_v10029149mg PE=4 SV=1; Thaumatin-like protein OS=Citrus jambhiri OX=64884 GN=RlemTLP PE=2 SV=1	99	AQFSLHHGHNDLSSYGVS		1954.9	652.64	1954.89	652.638	3
tr|V4SFU3|V4SFU3_9ROSI; tr|V4RX48|V4RX48_9ROSI; tr|A0A2H5NF58|A0A2H5NF58_CITUN; tr|A0A067GTS6|A0A067GTS6_CITSI; tr|A0A067GJ71|A0A067GJ71_CITSI	Uncharacterized protein OS=Citrus clementina OX=85681 GN=CICLE_v10026299mg PE=3 SV=1; Uncharacterized protein OS=Citrus clementina OX=85681 GN=CICLE_v10026299mg PE=3 SV=1; Uncharacterized protein OS=Citrus unshiu OX=55188 GN=CUMW_039700 PE=3 SV=1; Uncharacterized protein OS=Citrus sinensis OX=2711 GN=CISIN_1g026316mg PE=3 SV=1; Uncharacterized protein OS=Citrus sinensis OX=2711 GN=CISIN_1g026316m…	99	VTIHPLKEEV		1163.66	582.835	1163.66	582.835	2
tr|V4SED1|V4SED1_9ROSI; tr|A0A2H5NRL5|A0A2H5NRL5_CITUN	Succinate dehydrogenase [ubiquinone] flavoprotein subunit, mitochondrial OS=Citrus clementina OX=85681 GN=CICLE_v10025149mg PE=3 SV=1; Succinate dehydrogenase [ubiquinone] flavoprotein subunit, mitochondrial OS=Citrus unshiu OX=55188 GN=CUMW_069030 PE=3 SV=1	99	ITEGSRGEGGILRNSEGERF		2163.07	722.031	2163.07	722.03	3
tr|V4SEB3|V4SEB3_9ROSI; tr|A0A2H5NZP3|A0A2H5NZP3_CITUN; tr|A0A067EZ22|A0A067EZ22_CITSI; tr|A0A067EY90|A0A067EY90_CITSI; tr|A0A067EQP7|A0A067EQP7_CITSI	Pyruvate kinase OS=Citrus clementina OX=85681 GN=CICLE_v10004626mg PE=3 SV=1; Pyruvate kinase OS=Citrus unshiu OX=55188 GN=CUMW_090570 PE=3 SV=1; Pyruvate kinase OS=Citrus sinensis OX=2711 GN=CISIN_1g008112mg PE=3 SV=1; Pyruvate kinase OS=Citrus sinensis OX=2711 GN=CISIN_1g008112mg PE=3 SV=1; Pyruvate kinase OS=Citrus sinensis OX=2711 GN=CISIN_1g008112mg PE=3 SV=1	99	VARLNMSHGDHASHQKVIDL		2227.13	446.433	2227.13	446.433	5
tr|V4SCV5|V4SCV5_9ROSI; tr|A0A067FUU6|A0A067FUU6_CITSI; tr|A0A067FU53|A0A067FU53_CITSI; tr|A0A067FHV2|A0A067FHV2_CITSI	Uncharacterized protein OS=Citrus clementina OX=85681 GN=CICLE_v10029177mg PE=4 SV=1; Uncharacterized protein OS=Citrus sinensis OX=2711 GN=CISIN_1g026069mg PE=4 SV=1; Uncharacterized protein OS=Citrus sinensis OX=2711 GN=CISIN_1g026069mg PE=4 SV=1; Uncharacterized protein OS=Citrus sinensis OX=2711 GN=CISIN_1g026069mg PE=4 SV=1	99	HLSPWGNAKIRAN		1462.78	366.701	1462.78	366.702	4
tr|V4SBF3|V4SBF3_9ROSI; tr|V4S678|V4S678_9ROSI; tr|V4RNH3|V4RNH3_9ROSI; tr|A0A2H5QR69|A0A2H5QR69_CITUN; tr|A0A2H5P0N9|A0A2H5P0N9_CITUN; tr|A0A067FKP0|A0A067FKP0_CITSI; tr|A0A067DEE6|A0A067DEE6_CITSI	Uncharacterized protein OS=Citrus clementina OX=85681 GN=CICLE_v10000502mg PE=3 SV=1; Uncharacterized protein OS=Citrus clementina OX=85681 GN=CICLE_v10027943mg PE=3 SV=1; Uncharacterized protein OS=Citrus clementina OX=85681 GN=CICLE_v10027943mg PE=3 SV=1; Uncharacterized protein OS=Citrus unshiu OX=55188 GN=CUMW_253700 PE=3 SV=1; Uncharacterized protein OS=Citrus unshiu OX=55188 GN=CUMW_093240 …	99	WVEANGQQYSPSQIGA		1733.81	578.944	1733.8	578.941	3
tr|V4S9D1|V4S9D1_9ROSI; tr|A0A2H5N1E8|A0A2H5N1E8_CITUN; tr|A0A067DQ61|A0A067DQ61_CITSI	Uncharacterized protein OS=Citrus clementina OX=85681 GN=CICLE_v10029222mg PE=3 SV=1; Uncharacterized protein OS=Citrus unshiu OX=55188 GN=CUMW_282160 PE=3 SV=1; Uncharacterized protein OS=Citrus sinensis OX=2711 GN=CISIN_1g027147mg PE=3 SV=1	99	VDRVIEYNPGVSA		1417.72	709.869	1417.72	709.867	2
tr|V4S9A5|V4S9A5_9ROSI; tr|A0A2H5Q7W8|A0A2H5Q7W8_CITUN; tr|A0A067ER28|A0A067ER28_CITSI	Uncharacterized protein OS=Citrus clementina OX=85681 GN=CICLE_v10004560mg PE=4 SV=1; Uncharacterized protein OS=Citrus unshiu OX=55188 GN=CUMW_204350 PE=4 SV=1; Uncharacterized protein OS=Citrus sinensis OX=2711 GN=CISIN_1g007128mg PE=4 SV=1	99	FAYSSPEAYAQDEED		1720.67	861.344	1720.67	861.344	2
tr|V4S8P8|V4S8P8_9ROSI; tr|V4S4F0|V4S4F0_9ROSI; tr|V4RLX8|V4RLX8_9ROSI; tr|A0A2H5NMI8|A0A2H5NMI8_CITUN; tr|A0A2H5NLY6|A0A2H5NLY6_CITUN; tr|A0A067EL99|A0A067EL99_CITSI	Uncharacterized protein OS=Citrus clementina OX=85681 GN=CICLE_v10005473mg PE=4 SV=1; Uncharacterized protein OS=Citrus clementina OX=85681 GN=CICLE_v10005473mg PE=3 SV=1; Uncharacterized protein OS=Citrus clementina OX=85681 GN=CICLE_v10005473mg PE=3 SV=1; Uncharacterized protein OS=Citrus unshiu OX=55188 GN=CUMW_057030 PE=3 SV=1; Uncharacterized protein OS=Citrus unshiu OX=55188 GN=CUMW_057030 …	99	VALHPQVQGVSGEY		1482.75	742.381	1482.75	742.381	2
tr|V4S8K6|V4S8K6_9ROSI; tr|A0A2H5NND6|A0A2H5NND6_CITUN; tr|A0A067EXW5|A0A067EXW5_CITSI	Uncharacterized protein OS=Citrus clementina OX=85681 GN=CICLE_v10004574mg PE=4 SV=1; Uncharacterized protein OS=Citrus unshiu OX=55188 GN=CUMW_057420 PE=4 SV=1; Uncharacterized protein OS=Citrus sinensis OX=2711 GN=CISIN_1g007806mg PE=4 SV=1	99	VVEEPEIHGAPIYDSAE		1853.87	927.942	1853.87	927.941	2
tr|V4S805|V4S805_9ROSI; tr|A0A2H5QBS9|A0A2H5QBS9_CITUN; tr|A0A067G8A4|A0A067G8A4_CITSI; tr|A0A067G5I4|A0A067G5I4_CITSI	Uncharacterized protein OS=Citrus clementina OX=85681 GN=CICLE_v10005724mg PE=4 SV=1; Uncharacterized protein OS=Citrus unshiu OX=55188 GN=CUMW_214520 PE=4 SV=1; Uncharacterized protein OS=Citrus sinensis OX=2711 GN=CISIN_1g025842mg PE=4 SV=1; Uncharacterized protein OS=Citrus sinensis OX=2711 GN=CISIN_1g025842mg PE=4 SV=1	99	YVTGSGPPDSKSAIL		1490.76	746.388	1490.76	746.388	2
tr|V4S7V0|V4S7V0_9ROSI	Uncharacterized protein OS=Citrus clementina OX=85681 GN=CICLE_v10013017mg PE=4 SV=1	99	VAKAAEDTEGVGVARL		1584.85	793.431	1584.85	793.431	2
tr|V4S5I6|V4S5I6_9ROSI; tr|A0A2H5QJC0|A0A2H5QJC0_CITUN; tr|A0A2H5QJ73|A0A2H5QJ73_CITUN; tr|A0A067F173|A0A067F173_CITSI	Glutathione reductase OS=Citrus clementina OX=85681 GN=CICLE_v10004819mg PE=3 SV=1; Uncharacterized protein (Fragment) OS=Citrus unshiu OX=55188 GN=CUMW_235330 PE=4 SV=1; Glutathione reductase (Fragment) OS=Citrus unshiu OX=55188 GN=CUMW_235330 PE=3 SV=1; Glutathione reductase OS=Citrus sinensis OX=2711 GN=CISIN_1g042564mg PE=3 SV=1	99	DSTVGIHPSSAEEF		1474.66	738.337	1474.66	738.336	2
tr|V4S5F4|V4S5F4_9ROSI; tr|A0A2H5QK71|A0A2H5QK71_CITUN; tr|A0A067F0C4|A0A067F0C4_CITSI	Uncharacterized protein OS=Citrus clementina OX=85681 GN=CICLE_v10012274mg PE=3 SV=1; Uncharacterized protein OS=Citrus unshiu OX=55188 GN=CUMW_238070 PE=3 SV=1; Uncharacterized protein OS=Citrus sinensis OX=2711 GN=CISIN_1g021578mg PE=3 SV=1	99	VGLNLSDHKVERFASRSE		2043.05	511.77	2043.05	511.77	4
tr|V4S3E8|V4S3E8_9ROSI; tr|A0A2H5PNW9|A0A2H5PNW9_CITUN; tr|A0A067ERW0|A0A067ERW0_CITSI	Pyruvate kinase OS=Citrus clementina OX=85681 GN=CICLE_v10004616mg PE=3 SV=1; Pyruvate kinase OS=Citrus unshiu OX=55188 GN=CUMW_153770 PE=3 SV=1; Pyruvate kinase OS=Citrus sinensis OX=2711 GN=CISIN_1g007936mg PE=3 SV=1	99	IEYPTPTRAEVADVSE		1775.86	888.936	1775.86	888.936	2
tr|V4S1Y4|V4S1Y4_9ROSI; tr|A0A067DL88|A0A067DL88_CITSI	Uncharacterized protein OS=Citrus clementina OX=85681 GN=CICLE_v10026806mg PE=4 SV=1; Uncharacterized protein OS=Citrus sinensis OX=2711 GN=CISIN_1g033750mg PE=4 SV=1	99	PGDSDIIKSLPGEH		1463.73	488.917	1463.73	488.916	3
tr|V4RMK7|V4RMK7_9ROSI; tr|A0A067FDP2|A0A067FDP2_CITSI	Defective in cullin neddylation protein OS=Citrus clementina OX=85681 GN=CICLE_v10005712mg PE=4 SV=1; Defective in cullin neddylation protein OS=Citrus sinensis OX=2711 GN=CISIN_1g025620mg PE=4 SV=1	99	VEYLTENGIVQNR		1533.71	767.863	1533.78	767.897	2
tr|F8WL87|F8WL87_CITUN	Heat shock protein OS=Citrus unshiu OX=55188 GN=ORF20 PE=3 SV=1	99	FVREKRAMAATPADIKEYPNSY		2556.29	640.079	2556.28	640.077	4
tr|A0A2H5QL67|A0A2H5QL67_CITUN; tr|A0A2H5PZV6|A0A2H5PZV6_CITUN; tr|A0A1S8AC24|A0A1S8AC24_CITLI; tr|A0A067HC88|A0A067HC88_CITSI; tr|A0A067H0U0|A0A067H0U0_CITSI; tr|A0A067H0F3|A0A067H0F3_CITSI	Nucleoside diphosphate kinase OS=Citrus unshiu OX=55188 GN=CUMW_240530 PE=3 SV=1; Nucleoside diphosphate kinase OS=Citrus unshiu OX=55188 GN=CUMW_182630 PE=3 SV=1; Nucleoside diphosphate kinase OS=Citrus limon OX=2708 PE=3 SV=1; Uncharacterized protein OS=Citrus sinensis OX=2711 GN=CISIN_1g031851mg PE=3 SV=1; Uncharacterized protein OS=Citrus sinensis OX=2711 GN=CISIN_1g031851mg PE=3 SV=1; Nucleo…	99	IMIKPDGVQRGLVGE	Oxidation(M)@2	1626.88	543.301	1626.88	543.299	3
tr|A0A2H5PAX1|A0A2H5PAX1_CITUN; tr|A0A067E905|A0A067E905_CITSI	Aldose 1-epimerase OS=Citrus unshiu OX=55188 GN=CUMW_119760 PE=3 SV=1; Aldose 1-epimerase OS=Citrus sinensis OX=2711 GN=CISIN_1g019518mg PE=3 SV=1	99	VVRPGESYQHTML		1515.75	506.258	1515.75	506.257	3
tr|A0A2H5NNX3|A0A2H5NNX3_CITUN	Uncharacterized protein OS=Citrus unshiu OX=55188 GN=CUMW_061930 PE=4 SV=1	99	VMNMQPSEAKAGF		1408.65	705.331	1408.65	705.331	2
tr|A0A2H5NA75|A0A2H5NA75_CITUN	Uncharacterized protein OS=Citrus unshiu OX=55188 GN=CUMW_280290 PE=4 SV=1	99	YYKSSNVPRPVVY		1570.73	786.37	1570.81	786.414	2
tr|A0A2H5N5V0|A0A2H5N5V0_CITUN; tr|A0A067G981|A0A067G981_CITSI; tr|A0A067FXK6|A0A067FXK6_CITSI	Dihydrolipoyl dehydrogenase OS=Citrus unshiu OX=55188 GN=CUMW_017280 PE=3 SV=1; Dihydrolipoyl dehydrogenase OS=Citrus sinensis OX=2711 GN=CISIN_1g010573mg PE=3 SV=1; Dihydrolipoyl dehydrogenase OS=Citrus sinensis OX=2711 GN=CISIN_1g010573mg PE=3 SV=1	99	FKKNKVTYVKGYGKFISPSE		2319.27	580.824	2319.26	580.823	4
tr|A0A067F1J6|A0A067F1J6_CITSI	Uncharacterized protein (Fragment) OS=Citrus sinensis OX=2711 GN=CISIN_1g0246271mg PE=4 SV=1	99	LVDASQGRPMPETL		1512.76	757.388	1512.76	757.388	2
tr|V4RZ61|V4RZ61_9ROSI; tr|A0A2H5Q0U5|A0A2H5Q0U5_CITUN; tr|A0A067GGS2|A0A067GGS2_CITSI	Uncharacterized protein OS=Citrus clementina OX=85681 GN=CICLE_v10004635mg PE=3 SV=1; Uncharacterized protein OS=Citrus unshiu OX=55188 GN=CUMW_185680 PE=3 SV=1; Uncharacterized protein OS=Citrus sinensis OX=2711 GN=CISIN_1g008233mg PE=3 SV=1	99	MRHLMPNSESL		1313.63	657.821	1313.62	657.818	2
tr|A0A3L8QIZ7|A0A3L8QIZ7_9ACTN	Putative hydrolase of the metallo-beta-lactamase superfamily OS=Streptomyces sp. CBMAI 2042 OX=2305222 GN=STAN_2073 PE=4 SV=1	99	WAVAVGAVLLCAAAGGATAGLHG		2034.99	1018.5	2035.07	1018.54	2
tr|V4SKD3|V4SKD3_9ROSI	Uncharacterized protein OS=Citrus clementina OX=85681 GN=CICLE_v10029621mg PE=3 SV=1	99	AVLGGNANPSADDL		1312.63	657.321	1312.63	657.32	2
tr|I6UVE3|I6UVE3_CITLI; tr|A0A2H5QHS8|A0A2H5QHS8_CITUN; tr|A0A067CZF3|A0A067CZF3_CITSI	Germin-like protein OS=Citrus limon OX=2708 GN=GLP1 PE=3 SV=1; Uncharacterized protein OS=Citrus unshiu OX=55188 GN=CUMW_231600 PE=3 SV=1; Uncharacterized protein OS=Citrus sinensis OX=2711 GN=CISIN_1g027381mg PE=3 SV=1	99	NIGKTNAAAYSAL		1292.67	647.343	1292.67	647.344	2
tr|V4T576|V4T576_9ROSI; tr|A0A2H5QA40|A0A2H5QA40_CITUN; tr|A0A067DTZ5|A0A067DTZ5_CITSI; tr|A0A067DSQ5|A0A067DSQ5_CITSI; tr|A0A067DKI4|A0A067DKI4_CITSI; tr|A0A067DGR7|A0A067DGR7_CITSI	Uncharacterized protein OS=Citrus clementina OX=85681 GN=CICLE_v10000063mg PE=4 SV=1; Uncharacterized protein OS=Citrus unshiu OX=55188 GN=CUMW_210520 PE=4 SV=1; Uncharacterized protein OS=Citrus sinensis OX=2711 GN=CISIN_1g000934mg PE=4 SV=1; Uncharacterized protein OS=Citrus sinensis OX=2711 GN=CISIN_1g000934mg PE=4 SV=1; Uncharacterized protein OS=Citrus sinensis OX=2711 GN=CISIN_1g000934mg PE…	99	DDVAGDVSGL		946.43	474.223	946.424	474.219	2
tr|V4SYX6|V4SYX6_9ROSI; tr|A0A2H5PBL7|A0A2H5PBL7_CITUN; tr|A0A067EB56|A0A067EB56_CITSI	Uncharacterized protein OS=Citrus clementina OX=85681 GN=CICLE_v10012243mg PE=4 SV=1; Uncharacterized protein OS=Citrus unshiu OX=55188 GN=CUMW_121490 PE=4 SV=1; Uncharacterized protein OS=Citrus sinensis OX=2711 GN=CISIN_1g021241mg PE=4 SV=1	99	FEDAVVKREDL		1319.68	440.901	1319.67	440.898	3
tr|V4UL33|V4UL33_9ROSI; tr|A0A2H5QKF1|A0A2H5QKF1_CITUN; tr|A0A067DZD4|A0A067DZD4_CITSI	60S ribosomal protein L13 OS=Citrus clementina OX=85681 GN=CICLE_v10009507mg PE=3 SV=1; 60S ribosomal protein L13 OS=Citrus unshiu OX=55188 GN=CUMW_238600 PE=3 SV=1; 60S ribosomal protein L13 OS=Citrus sinensis OX=2711 GN=CISIN_1g028624mg PE=3 SV=1	99	VVFPRRARKFKAGDSAPEEL		2272.24	758.422	2272.24	758.422	3
tr|V4UJ98|V4UJ98_9ROSI; tr|V4SQN9|V4SQN9_9ROSI; tr|V4RX25|V4RX25_9ROSI	Uncharacterized protein OS=Citrus clementina OX=85681 GN=CICLE_v10025088mg PE=4 SV=1; Uncharacterized protein OS=Citrus clementina OX=85681 GN=CICLE_v10025088mg PE=3 SV=1; Uncharacterized protein OS=Citrus clementina OX=85681 GN=CICLE_v10025088mg PE=4 SV=1	99	YEQAIKYEKGSF		1461.74	731.88	1461.71	731.864	2
tr|V4SI61|V4SI61_9ROSI; tr|A0A2H5Q5G2|A0A2H5Q5G2_CITUN; tr|A0A067E4N7|A0A067E4N7_CITSI; tr|A0A067DGL2|A0A067DGL2_CITSI	Uncharacterized protein OS=Citrus clementina OX=85681 GN=CICLE_v10025758mg PE=3 SV=1; Uncharacterized protein OS=Citrus unshiu OX=55188 GN=CUMW_197920 PE=3 SV=1; Uncharacterized protein (Fragment) OS=Citrus sinensis OX=2711 GN=CISIN_1g0268611mg PE=3 SV=1; Uncharacterized protein (Fragment) OS=Citrus sinensis OX=2711 GN=CISIN_1g0268412mg PE=3 SV=1	99	ITVDVDADPRAAY		1404.69	703.353	1404.69	703.352	2
tr|A0A2H5Q5D8|A0A2H5Q5D8_CITUN; tr|A0A2H5Q5D3|A0A2H5Q5D3_CITUN; tr|A0A2H5Q5A7|A0A2H5Q5A7_CITUN; tr|A0A067EK74|A0A067EK74_CITSI; tr|A0A067EBR6|A0A067EBR6_CITSI; tr|A0A067EBR1|A0A067EBR1_CITSI; tr|A0A067E8C4|A0A067E8C4_CITSI; tr|A0A067E801|A0A067E801_CITSI; tr|A0A067E7Z8|A0A067E7Z8_CITSI	Uncharacterized protein OS=Citrus unshiu OX=55188 GN=CUMW_197370 PE=4 SV=1; Uncharacterized protein OS=Citrus unshiu OX=55188 GN=CUMW_197370 PE=4 SV=1; Uncharacterized protein OS=Citrus unshiu OX=55188 GN=CUMW_197370 PE=4 SV=1; Uncharacterized protein OS=Citrus sinensis OX=2711 GN=CISIN_1g014906mg PE=4 SV=1; Uncharacterized protein OS=Citrus sinensis OX=2711 GN=CISIN_1g014906mg PE=4 SV=1; Unchara…	99	DMADHYGPAEDL		1332.53	667.272	1332.53	667.272	2
tr|V4UAB8|V4UAB8_9ROSI; tr|V4U500|V4U500_9ROSI; tr|A0A2H5PCD5|A0A2H5PCD5_CITUN; tr|A0A2H5PC94|A0A2H5PC94_CITUN; tr|A0A067FI97|A0A067FI97_CITSI; tr|A0A067F9V1|A0A067F9V1_CITSI; tr|A0A067F9U6|A0A067F9U6_CITSI; tr|A0A067F6E5|A0A067F6E5_CITSI; tr|A0A067F6A0|A0A067F6A0_CITSI	Uncharacterized protein OS=Citrus clementina OX=85681 GN=CICLE_v10014598mg PE=3 SV=1; Uncharacterized protein OS=Citrus clementina OX=85681 GN=CICLE_v10014585mg PE=3 SV=1; Uncharacterized protein OS=Citrus unshiu OX=55188 GN=CUMW_123250 PE=3 SV=1; Uncharacterized protein OS=Citrus unshiu OX=55188 GN=CUMW_123250 PE=3 SV=1; Uncharacterized protein OS=Citrus sinensis OX=2711 GN=CISIN_1g006673mg PE=3…	99	IANSVEPLHISE		1307.67	654.842	1307.67	654.843	2
tr|A0A2H5NHP7|A0A2H5NHP7_CITUN	Uncharacterized protein OS=Citrus unshiu OX=55188 GN=CUMW_046460 PE=4 SV=1	99	ISGPDKIPYEVD		1331.66	666.838	1331.66	666.838	2
tr|A0A2H5N0X1|A0A2H5N0X1_CITUN; tr|A0A2H5N056|A0A2H5N056_CITUN; tr|A0A2H5MZJ5|A0A2H5MZJ5_CITUN; tr|A0A067DEB9|A0A067DEB9_CITSI	Uncharacterized protein OS=Citrus unshiu OX=55188 GN=CUMW_007250 PE=4 SV=1; Uncharacterized protein OS=Citrus unshiu OX=55188 GN=CUMW_007250 PE=4 SV=1; Uncharacterized protein OS=Citrus unshiu OX=55188 GN=CUMW_007250 PE=4 SV=1; Uncharacterized protein OS=Citrus sinensis OX=2711 GN=CISIN_1g027057mg PE=4 SV=1	99	YAVHGNDAGNGNLLAA	Deamidated(N)@10	1556.72	779.369	1556.72	779.368	2
tr|A0A3Q0JLJ1|A0A3Q0JLJ1_DIACI	putative fatty acyl-CoA reductase CG5065 OS=Diaphorina citri OX=121845 GN=LOC103524321 PE=4 SV=1	99	AEDMLQNESGNLPV		1515.64	758.829	1515.69	758.851	2
tr|V4T3Z7|V4T3Z7_9ROSI; tr|V4SYW4|V4SYW4_9ROSI; tr|A0A2H5P1W2|A0A2H5P1W2_CITUN; tr|A0A067G1U7|A0A067G1U7_CITSI	Uncharacterized protein OS=Citrus clementina OX=85681 GN=CICLE_v10012718mg PE=4 SV=1; Uncharacterized protein OS=Citrus clementina OX=85681 GN=CICLE_v10012718mg PE=4 SV=1; Uncharacterized protein (Fragment) OS=Citrus unshiu OX=55188 GN=CUMW_096350 PE=4 SV=1; Uncharacterized protein (Fragment) OS=Citrus sinensis OX=2711 GN=CISIN_1g037690mg PE=4 SV=1	99	AEHALFTKHPEM	Oxidation(M)@12	1425.68	476.233	1425.67	476.231	3
tr|V4RJM1|V4RJM1_9ROSI; tr|A0A067E946|A0A067E946_CITSI; tr|A0A067E885|A0A067E885_CITSI; tr|A0A067E0P7|A0A067E0P7_CITSI	Uncharacterized protein OS=Citrus clementina OX=85681 GN=CICLE_v10004848mg PE=4 SV=1; Uncharacterized protein OS=Citrus sinensis OX=2711 GN=CISIN_1g023927mg PE=4 SV=1; Uncharacterized protein OS=Citrus sinensis OX=2711 GN=CISIN_1g023927mg PE=4 SV=1; Uncharacterized protein OS=Citrus sinensis OX=2711 GN=CISIN_1g023927mg PE=4 SV=1	99	VTDDGQPYQSDVPEVQGHRLRGGPQM		2865.34	717.343	2865.35	717.344	4
tr|V4SV61|V4SV61_9ROSI	Uncharacterized protein OS=Citrus clementina OX=85681 GN=CICLE_v10011402mg PE=4 SV=1	99	RADLPNGGLANVA		1266.67	634.343	1266.67	634.341	2
tr|V4UBB2|V4UBB2_9ROSI; tr|V4RSB2|V4RSB2_9ROSI; tr|V4RQ50|V4RQ50_9ROSI; tr|A0A2H5PGU2|A0A2H5PGU2_CITUN; tr|A0A067ESG8|A0A067ESG8_CITSI; tr|A0A067DSH6|A0A067DSH6_CITSI	Uncharacterized protein OS=Citrus clementina OX=85681 GN=CICLE_v10029627mg PE=4 SV=1; Uncharacterized protein OS=Citrus clementina OX=85681 GN=CICLE_v10029626mg PE=4 SV=1; Uncharacterized protein OS=Citrus clementina OX=85681 GN=CICLE_v10029627mg PE=4 SV=1; Uncharacterized protein OS=Citrus unshiu OX=55188 GN=CUMW_135170 PE=4 SV=1; Uncharacterized protein OS=Citrus sinensis OX=2711 GN=CISIN_1g033…	99	FDQATYDKL		1099.52	1100.53	1099.52	1100.53	1
tr|V4T4F9|V4T4F9_9ROSI; tr|A0A2H5QC96|A0A2H5QC96_CITUN; tr|A0A067DV78|A0A067DV78_CITSI	Uncharacterized protein OS=Citrus clementina OX=85681 GN=CICLE_v10022300mg PE=3 SV=1; Uncharacterized protein OS=Citrus unshiu OX=55188 GN=CUMW_216350 PE=3 SV=1; Uncharacterized protein OS=Citrus sinensis OX=2711 GN=CISIN_1g028798mg PE=3 SV=1	99	DSVQAKLENGVLT		1372.72	687.367	1372.72	687.367	2
tr|V4T4F9|V4T4F9_9ROSI; tr|A0A2H5QC96|A0A2H5QC96_CITUN; tr|A0A067DV78|A0A067DV78_CITSI	Uncharacterized protein OS=Citrus clementina OX=85681 GN=CICLE_v10022300mg PE=3 SV=1; Uncharacterized protein OS=Citrus unshiu OX=55188 GN=CUMW_216350 PE=3 SV=1; Uncharacterized protein OS=Citrus sinensis OX=2711 GN=CISIN_1g028798mg PE=3 SV=1	99	DVPGVKRDELKIEVEENR	Arg-loss@C-term	1968.01	985.013	1968.02	985.015	2
tr|V4TPG2|V4TPG2_9ROSI; tr|A0A2H5NTN5|A0A2H5NTN5_CITUN; tr|A0A067DZG1|A0A067DZG1_CITSI	Uncharacterized protein OS=Citrus clementina OX=85681 GN=CICLE_v10020462mg PE=3 SV=1; Uncharacterized protein OS=Citrus unshiu OX=55188 GN=CUMW_074920 PE=3 SV=1; Uncharacterized protein OS=Citrus sinensis OX=2711 GN=CISIN_1g015750mg PE=3 SV=1	99	AVEAASRALQM	Oxidation(M)@11	1161.58	581.799	1161.58	581.798	2
tr|V4VI67|V4VI67_9ROSI; tr|A0A2H5N9Z5|A0A2H5N9Z5_CITUN; tr|A0A067H6Y6|A0A067H6Y6_CITSI	Uncharacterized protein OS=Citrus clementina OX=85681 GN=CICLE_v10032636mg PE=4 SV=1; Uncharacterized protein OS=Citrus unshiu OX=55188 GN=CUMW_026160 PE=4 SV=1; Uncharacterized protein OS=Citrus sinensis OX=2711 GN=CISIN_1g026785mg PE=4 SV=1	99	IEAVPDLKA		954.539	478.277	954.539	478.277	2
tr|V4W3F3|V4W3F3_9ROSI; tr|V4UDS9|V4UDS9_9ROSI; tr|V4U8Q6|V4U8Q6_9ROSI; tr|V4U8I7|V4U8I7_9ROSI; tr|V4U3F3|V4U3F3_9ROSI; tr|V4TJ90|V4TJ90_9ROSI; tr|V4TJ22|V4TJ22_9ROSI; tr|A0A2H5QKQ8|A0A2H5QKQ8_CITUN; tr|A0A2H5QKL5|A0A2H5QKL5_CITUN	Uncharacterized protein OS=Citrus clementina OX=85681 GN=CICLE_v10015278mg PE=4 SV=1; Uncharacterized protein OS=Citrus clementina OX=85681 GN=CICLE_v10015471mg PE=4 SV=1; Uncharacterized protein OS=Citrus clementina OX=85681 GN=CICLE_v10015278mg PE=4 SV=1; Uncharacterized protein OS=Citrus clementina OX=85681 GN=CICLE_v10015471mg PE=4 SV=1; Uncharacterized protein OS=Citrus clementina OX=85681 G…	99	FDTTASEAAEGL		1210.54	606.276	1210.54	606.275	2
tr|A0A2H5PX63|A0A2H5PX63_CITUN	Serine hydroxymethyltransferase OS=Citrus unshiu OX=55188 GN=CUMW_175760 PE=3 SV=1	99	VDYSLGEADPEVRE		1577.73	789.872	1577.72	789.868	2
tr|K9GC24|K9GC24_PEND1; tr|K9FPY6|K9FPY6_PEND2	Nuclear pore complex subunit Nup192, putative OS=Penicillium digitatum (strain Pd1 / CECT 20795) OX=1170230 GN=PDIP_58200 PE=4 SV=1; Nuclear pore complex subunit Nup192, putative OS=Penicillium digitatum (strain PHI26 / CECT 20796) OX=1170229 GN=PDIG_48820 PE=4 SV=1	99	ADLPEALELARLA		1380.71	691.36	1380.76	691.388	2
tr|V4VCM4|V4VCM4_9ROSI; tr|V4TEW5|V4TEW5_9ROSI; tr|A0A2H5PVB1|A0A2H5PVB1_CITUN; tr|A0A2H5PV88|A0A2H5PV88_CITUN; tr|A0A067FAK6|A0A067FAK6_CITSI	Uncharacterized protein OS=Citrus clementina OX=85681 GN=CICLE_v10031927mg PE=3 SV=1; Uncharacterized protein OS=Citrus clementina OX=85681 GN=CICLE_v10031927mg PE=3 SV=1; Uncharacterized protein OS=Citrus unshiu OX=55188 GN=CUMW_170600 PE=3 SV=1; Uncharacterized protein OS=Citrus unshiu OX=55188 GN=CUMW_170590 PE=3 SV=1; Uncharacterized protein (Fragment) OS=Citrus sinensis OX=2711 GN=CISIN_1g04…	99	VARRERQLREVADQAEL		2038.1	680.375	2038.1	680.375	3
tr|V4SB04|V4SB04_9ROSI; tr|A0A2H5QKW8|A0A2H5QKW8_CITUN; tr|A0A2H5QJV1|A0A2H5QJV1_CITUN; tr|A0A067DPJ0|A0A067DPJ0_CITSI	Uncharacterized protein OS=Citrus clementina OX=85681 GN=CICLE_v10028980mg PE=4 SV=1; Uncharacterized protein (Fragment) OS=Citrus unshiu OX=55188 GN=CUMW_237090 PE=4 SV=1; Uncharacterized protein OS=Citrus unshiu OX=55188 GN=CUMW_237080 PE=4 SV=1; Uncharacterized protein OS=Citrus sinensis OX=2711 GN=CISIN_1g023059mg PE=4 SV=1	99	IGQAIAKNPAF		1128.63	565.322	1128.63	565.322	2
tr|V4SP13|V4SP13_9ROSI; tr|A0A2H5PCG5|A0A2H5PCG5_CITUN	Uncharacterized protein OS=Citrus clementina OX=85681 GN=CICLE_v10012447mg PE=4 SV=1; Uncharacterized protein (Fragment) OS=Citrus unshiu OX=55188 GN=CUMW_121510 PE=4 SV=1	99	VDMPNPDDIEE		1272.52	637.266	1272.52	637.266	2
tr|V4T2Q5|V4T2Q5_9ROSI; tr|Q9SW73|Q9SW73_CITLI; tr|A0A2H5QF57|A0A2H5QF57_CITUN; tr|A0A067E6L2|A0A067E6L2_CITSI; tr|A0A067E5M7|A0A067E5M7_CITSI; tr|A0A067DY74|A0A067DY74_CITSI; tr|A0A067DUL7|A0A067DUL7_CITSI; tr|A0A067DU66|A0A067DU66_CITSI	Isocitrate dehydrogenase [NADP] OS=Citrus clementina OX=85681 GN=CICLE_v10001314mg PE=3 SV=1; Isocitrate dehydrogenase [NADP] OS=Citrus limon OX=2708 PE=2 SV=1; Isocitrate dehydrogenase [NADP] OS=Citrus unshiu OX=55188 GN=CUMW_224290 PE=3 SV=1; Uncharacterized protein OS=Citrus sinensis OX=2711 GN=CISIN_1g015012mg PE=4 SV=1; Isocitrate dehydrogenase [NADP] OS=Citrus sinensis OX=2711 GN=CISIN_1g01…	99	VFVPEGKDEKTEL		1489.77	497.597	1489.77	497.596	3
tr|A0A2H5NW83|A0A2H5NW83_CITUN; tr|A0A067FJ37|A0A067FJ37_CITSI; tr|A0A067FIZ6|A0A067FIZ6_CITSI	Eukaryotic translation initiation factor 3 subunit B OS=Citrus unshiu OX=55188 GN=CUMW_081790 PE=3 SV=1; Eukaryotic translation initiation factor 3 subunit B OS=Citrus sinensis OX=2711 GN=CISIN_1g005140mg PE=3 SV=1; Eukaryotic translation initiation factor 3 subunit B OS=Citrus sinensis OX=2711 GN=CISIN_1g005140mg PE=3 SV=1	99	IEYNTPQEAEL		1305.61	653.812	1305.61	653.812	2
tr|V4TIZ5|V4TIZ5_9ROSI; tr|A0A067DGN9|A0A067DGN9_CITSI	Uncharacterized protein OS=Citrus clementina OX=85681 GN=CICLE_v10015153mg PE=3 SV=1; Glucose-6-phosphate 1-dehydrogenase OS=Citrus sinensis OX=2711 GN=CISIN_1g010132mg PE=3 SV=1	99	VIRLQPSEAM		1142.61	572.313	1142.61	572.313	2
tr|A0A3L8QAA2|A0A3L8QAA2_9ACTN	Family 1 extracellular solute-binding protein OS=Streptomyces sp. CBMAI 2042 OX=2305222 GN=STAN_7125 PE=4 SV=1	99	ITPLANAGNDHP		1218.68	610.346	1218.6	610.307	2
tr|V4U903|V4U903_9ROSI; tr|A0A2H5P1V4|A0A2H5P1V4_CITUN; tr|A0A067FQ46|A0A067FQ46_CITSI	Uncharacterized protein OS=Citrus clementina OX=85681 GN=CICLE_v10028140mg PE=4 SV=1; Uncharacterized protein OS=Citrus unshiu OX=55188 GN=CUMW_094250 PE=4 SV=1; Uncharacterized protein OS=Citrus sinensis OX=2711 GN=CISIN_1g009054mg PE=4 SV=1	99	VTMDQPPQDF		1176.51	589.263	1176.51	589.263	2
tr|A0A2H5NE24|A0A2H5NE24_CITUN	Uncharacterized protein OS=Citrus unshiu OX=55188 GN=CUMW_035610 PE=4 SV=1	99	WLREREREEEEQEREGRGRYPRGEDW		3431.62	687.33	3431.61	687.329	5
tr|V4W4S7|V4W4S7_9ROSI; tr|A0A2H5PRW5|A0A2H5PRW5_CITUN; tr|A0A2H5PRV0|A0A2H5PRV0_CITUN; tr|A0A067EIA2|A0A067EIA2_CITSI	Uncharacterized protein OS=Citrus clementina OX=85681 GN=CICLE_v10015452mg PE=3 SV=1; Uncharacterized protein OS=Citrus unshiu OX=55188 GN=CUMW_161810 PE=3 SV=1; Uncharacterized protein OS=Citrus unshiu OX=55188 GN=CUMW_161810 PE=3 SV=1; Uncharacterized protein (Fragment) OS=Citrus sinensis OX=2711 GN=CISIN_1g0154952mg PE=4 SV=1	99	ASQSIQLGIND		1144.57	573.294	1144.57	573.293	2
tr|V4W7F7|V4W7F7_9ROSI; tr|V4SFJ8|V4SFJ8_9ROSI; tr|V4RWV2|V4RWV2_9ROSI; tr|A0A2H5PCM3|A0A2H5PCM3_CITUN; tr|A0A2H5PCK8|A0A2H5PCK8_CITUN; tr|A0A2H5N1U7|A0A2H5N1U7_CITUN; tr|A0A067GU98|A0A067GU98_CITSI; tr|A0A067GJQ5|A0A067GJQ5_CITSI; tr|A0A067GGZ5|A0A067GGZ5_CITSI; tr|A0A067GGR9|A0A067GGR9_CITSI; tr|A0A067D1R0|A0A067D1R0_CITSI	Uncharacterized protein OS=Citrus clementina OX=85681 GN=CICLE_v10017436mg PE=4 SV=1; Uncharacterized protein OS=Citrus clementina OX=85681 GN=CICLE_v10026686mg PE=4 SV=1; Uncharacterized protein OS=Citrus clementina OX=85681 GN=CICLE_v10026686mg PE=4 SV=1; Uncharacterized protein OS=Citrus unshiu OX=55188 GN=CUMW_124100 PE=4 SV=1; Uncharacterized protein OS=Citrus unshiu OX=55188 GN=CUMW_124100 …	99	VEVKPGEIGM		1057.55	529.781	1057.55	529.781	2
tr|V4TKV4|V4TKV4_9ROSI; tr|V4TG03|V4TG03_9ROSI; tr|Q6T8H1|Q6T8H1_CITJU; tr|F1CT40|F1CT40_CITMA; tr|C8C9Q8|C8C9Q8_CITSI; tr|A0A2H5NA31|A0A2H5NA31_CITUN; tr|A0A1P8VUT0|A0A1P8VUT0_CITSI; tr|A0A067E568|A0A067E568_CITSI; tr|A0A067E564|A0A067E564_CITSI; tr|A0A067E473|A0A067E473_CITSI; tr|A0A067DT68|A0A067DT68_CITSI; tr|A0A067DSR4|A0A067DSR4_CITSI; tr|A0A067DSQ9|A0A067DSQ9_CITSI; sp|P49298|CISY_CITMA	Citrate synthase OS=Citrus clementina OX=85681 GN=CICLE_v10031423mg PE=3 SV=1; Citrate synthase OS=Citrus clementina OX=85681 GN=CICLE_v10031423mg PE=3 SV=1; Citrate synthase OS=Citrus junos OX=135197 PE=2 SV=1; Citrate synthase OS=Citrus maxima OX=37334 GN=CS PE=2 SV=1; Citrate synthase OS=Citrus sinensis OX=2711 PE=2 SV=1; Citrate synthase OS=Citrus unshiu OX=55188 GN=CUMW_026470 PE=3 SV=1; Cit…	99	IARVPVVAA		894.564	448.289	894.565	448.29	2
tr|V4T7A6|V4T7A6_9ROSI; tr|A0A2H5NPT9|A0A2H5NPT9_CITUN; tr|A0A067GQ47|A0A067GQ47_CITSI	Uncharacterized protein OS=Citrus clementina OX=85681 GN=CICLE_v10001717mg PE=3 SV=1; Uncharacterized protein OS=Citrus unshiu OX=55188 GN=CUMW_061500 PE=3 SV=1; Uncharacterized protein OS=Citrus sinensis OX=2711 GN=CISIN_1g043422mg PE=3 SV=1	99	YASDPSHISL		1088.51	545.264	1088.51	545.264	2
tr|V4W9I9|V4W9I9_9ROSI; tr|A0A2H5N5W7|A0A2H5N5W7_CITUN; tr|A0A067GHT3|A0A067GHT3_CITSI	Uncharacterized protein OS=Citrus clementina OX=85681 GN=CICLE_v10015440mg PE=4 SV=1; Uncharacterized protein OS=Citrus unshiu OX=55188 GN=CUMW_014690 PE=4 SV=1; Uncharacterized protein OS=Citrus sinensis OX=2711 GN=CISIN_1g015415mg PE=4 SV=1	99	FEALREGLEEE		1320.62	661.318	1320.62	661.317	2
tr|V4TJD9|V4TJD9_9ROSI; tr|A0A2H5NTV7|A0A2H5NTV7_CITUN; tr|A0A067F5I6|A0A067F5I6_CITSI	Uncharacterized protein OS=Citrus clementina OX=85681 GN=CICLE_v10021871mg PE=4 SV=1; Uncharacterized protein OS=Citrus unshiu OX=55188 GN=CUMW_075490 PE=4 SV=1; Uncharacterized protein OS=Citrus sinensis OX=2711 GN=CISIN_1g0257771mg PE=4 SV=1	99	LTLVPSNPDE		1083.54	542.779	1083.54	542.78	2
tr|V4TTV4|V4TTV4_9ROSI; tr|A0A2H5PFB9|A0A2H5PFB9_CITUN; tr|A0A067EBQ2|A0A067EBQ2_CITSI	Uncharacterized protein OS=Citrus clementina OX=85681 GN=CICLE_v10019860mg PE=3 SV=1; Uncharacterized protein OS=Citrus unshiu OX=55188 GN=CUMW_131270 PE=3 SV=1; Uncharacterized protein OS=Citrus sinensis OX=2711 GN=CISIN_1g011097mg PE=3 SV=1	99	NEIGGRHGIGRIDM	Oxidation(M)@14	1539.76	514.26	1539.76	514.26	3
tr|A0A2H5NSY2|A0A2H5NSY2_CITUN	Uncharacterized protein OS=Citrus unshiu OX=55188 GN=CUMW_073000 PE=4 SV=1	99	EYGEGSQRGGGDFIAG	Glu->pyro-Glu@N-term	1580.69	791.35	1580.69	791.35	2
tr|V4SUL7|V4SUL7_9ROSI; tr|A0A067ES90|A0A067ES90_CITSI	Uncharacterized protein OS=Citrus clementina OX=85681 GN=CICLE_v10011317mg PE=3 SV=1; Uncharacterized protein OS=Citrus sinensis OX=2711 GN=CISIN_1g044559mg PE=3 SV=1	99	FQHIQKMLSSET	Oxidation(M)@7	1463.71	488.911	1463.71	488.91	3
tr|V4SDC5|V4SDC5_9ROSI; tr|V4S815|V4S815_9ROSI; tr|D2U835|D2U835_9ROSI; tr|A0A2H5NMF2|A0A2H5NMF2_CITUN; tr|A0A067FQE0|A0A067FQE0_CITSI	Uncharacterized protein OS=Citrus clementina OX=85681 GN=CICLE_v10005797mg PE=4 SV=1; Uncharacterized protein OS=Citrus clementina OX=85681 GN=CICLE_v10005797mg PE=4 SV=1; Nucleotide-sensitive chloride conductance regulator OS=Citrus clementina OX=85681 GN=icln1 PE=2 SV=1; Uncharacterized protein OS=Citrus unshiu OX=55188 GN=CUMW_058820 PE=4 SV=1; Uncharacterized protein (Fragment) OS=Citrus sine…	99	CECAELNPEPIEE	Cys->Dha(C)@1; Dioxidation(C)@3	1472.58	737.297	1472.6	737.306	2
tr|V4UVF6|V4UVF6_9ROSI; tr|A0A2H5N1C8|A0A2H5N1C8_CITUN; tr|A0A067F1G2|A0A067F1G2_CITSI; tr|A0A067EQG0|A0A067EQG0_CITSI	Uncharacterized protein OS=Citrus clementina OX=85681 GN=CICLE_v10013010mg PE=4 SV=1; Uncharacterized protein OS=Citrus unshiu OX=55188 GN=CUMW_007020 PE=4 SV=1; Uncharacterized protein OS=Citrus sinensis OX=2711 GN=CISIN_1g031773mg PE=4 SV=1; Uncharacterized protein OS=Citrus sinensis OX=2711 GN=CISIN_1g031773mg PE=4 SV=1	99	VAKQEGLEDGFR	Arg-loss@C-term	1191.58	596.799	1191.58	596.796	2
tr|V4SUS3|V4SUS3_9ROSI; tr|A0A067EN97|A0A067EN97_CITSI	Uncharacterized protein OS=Citrus clementina OX=85681 GN=CICLE_v10025102mg PE=3 SV=1; Uncharacterized protein OS=Citrus sinensis OX=2711 GN=CISIN_1g038511mg PE=3 SV=1	99	FRKCMEPVEKCLRDSKIDKSQVHD	Cys->Dha(C)@4; Dioxidation(C)@11	2888.41	578.69	2888.43	578.693	5
tr|A0A067GDM3|A0A067GDM3_CITSI; tr|A0A067G4W5|A0A067G4W5_CITSI	Uncharacterized protein OS=Citrus sinensis OX=2711 GN=CISIN_1g001541mg PE=3 SV=1; Uncharacterized protein OS=Citrus sinensis OX=2711 GN=CISIN_1g001541mg PE=3 SV=1	98.99	LVDPHDQQSVADAL		1506.73	754.373	1506.73	754.373	2
tr|V4SJT5|V4SJT5_9ROSI; tr|A0A067EJK1|A0A067EJK1_CITSI	Uncharacterized protein OS=Citrus clementina OX=85681 GN=CICLE_v10025114mg PE=3 SV=1; Uncharacterized protein OS=Citrus sinensis OX=2711 GN=CISIN_1g043296mg PE=3 SV=1	98.97	VLTKMKEIAEA		1231.68	616.85	1231.68	616.85	2
tr|V4U840|V4U840_9ROSI; tr|A0A2H5P078|A0A2H5P078_CITUN; tr|A0A067E683|A0A067E683_CITSI; tr|A0A067DUR4|A0A067DUR4_CITSI	Uncharacterized protein OS=Citrus clementina OX=85681 GN=CICLE_v10004309mg PE=4 SV=1; Uncharacterized protein OS=Citrus unshiu OX=55188 GN=CUMW_089890 PE=4 SV=1; Uncharacterized protein OS=Citrus sinensis OX=2711 GN=CISIN_1g003165mg PE=4 SV=1; Uncharacterized protein OS=Citrus sinensis OX=2711 GN=CISIN_1g003165mg PE=4 SV=1	98.95	YEGPLDDQYANA		1354.57	678.292	1354.57	678.291	2
tr|A0A067EUL4|A0A067EUL4_CITSI	Uncharacterized protein OS=Citrus sinensis OX=2711 GN=CISIN_1g048197mg PE=3 SV=1	98.92	RVLSPQRGREQEQEQEQEF		2372.16	594.046	2372.15	594.044	4
tr|V4TF52|V4TF52_9ROSI; tr|A0A2H5Q5K3|A0A2H5Q5K3_CITUN; tr|A0A067DTJ7|A0A067DTJ7_CITSI	Uricase OS=Citrus clementina OX=85681 GN=CICLE_v10016037mg PE=3 SV=1; Uricase OS=Citrus unshiu OX=55188 GN=CUMW_197490 PE=3 SV=1; Uricase OS=Citrus sinensis OX=2711 GN=CISIN_1g021738mg PE=3 SV=1	98.92	YQMAKAVL		922.495	462.255	922.495	462.255	2
tr|V4UUL5|V4UUL5_9ROSI; tr|V4UJI5|V4UJI5_9ROSI; tr|V4SGV6|V4SGV6_9ROSI; tr|A0A2H5NE91|A0A2H5NE91_CITUN; tr|A0A2H5NBM1|A0A2H5NBM1_CITUN; tr|A0A2H5NB61|A0A2H5NB61_CITUN; tr|A0A2H5NB53|A0A2H5NB53_CITUN; tr|A0A067G4Y2|A0A067G4Y2_CITSI; tr|A0A067G1N6|A0A067G1N6_CITSI; tr|A0A067FPQ7|A0A067FPQ7_CITSI; tr|A0A067FG88|A0A067FG88_CITSI; tr|A0A067FCT8|A0A067FCT8_CITSI	Uncharacterized protein OS=Citrus clementina OX=85681 GN=CICLE_v10008460mg PE=3 SV=1; Uncharacterized protein OS=Citrus clementina OX=85681 GN=CICLE_v10008468mg PE=3 SV=1; Uncharacterized protein OS=Citrus clementina OX=85681 GN=CICLE_v10025724mg PE=3 SV=1; Uncharacterized protein (Fragment) OS=Citrus unshiu OX=55188 GN=CUMW_037280 PE=3 SV=1; Uncharacterized protein (Fragment) OS=Citrus unshiu OX…	98.91	VINYDLPTQPEN		1401.68	701.847	1401.68	701.846	2
tr|V4W2P2|V4W2P2_9ROSI; tr|V4U2U0|V4U2U0_9ROSI; tr|V4TIG1|V4TIG1_9ROSI; tr|A0A2H5Q3P7|A0A2H5Q3P7_CITUN; tr|A0A067DY96|A0A067DY96_CITSI; tr|A0A067DPT1|A0A067DPT1_CITSI; tr|A0A067DL12|A0A067DL12_CITSI; tr|A0A067DKR0|A0A067DKR0_CITSI	Alpha-mannosidase OS=Citrus clementina OX=85681 GN=CICLE_v10014123mg PE=3 SV=1; Alpha-mannosidase OS=Citrus clementina OX=85681 GN=CICLE_v10014123mg PE=3 SV=1; Alpha-mannosidase OS=Citrus clementina OX=85681 GN=CICLE_v10014123mg PE=3 SV=1; Alpha-mannosidase OS=Citrus unshiu OX=55188 GN=CUMW_192790 PE=3 SV=1; Uncharacterized protein (Fragment) OS=Citrus sinensis OX=2711 GN=CISIN_1g0020362mg PE=4 S…	98.89	QELDDGKIL	Gln->pyro-Glu@N-term	1012.51	507.26	1012.51	507.261	2
tr|V4U1U0|V4U1U0_9ROSI; tr|V4S344|V4S344_9ROSI; tr|A0A2H5Q0X6|A0A2H5Q0X6_CITUN; tr|A0A2H5Q0W8|A0A2H5Q0W8_CITUN; tr|A0A067GGJ5|A0A067GGJ5_CITSI; tr|A0A067G7I6|A0A067G7I6_CITSI; tr|A0A067G4P1|A0A067G4P1_CITSI; tr|A0A067G4K0|A0A067G4K0_CITSI	Uncharacterized protein OS=Citrus clementina OX=85681 GN=CICLE_v10005422mg PE=4 SV=1; Cysteine synthase OS=Citrus clementina OX=85681 GN=CICLE_v10005422mg PE=3 SV=1; Cysteine synthase OS=Citrus unshiu OX=55188 GN=CUMW_185900 PE=3 SV=1; Cysteine synthase OS=Citrus unshiu OX=55188 GN=CUMW_185900 PE=3 SV=1; Cysteine synthase OS=Citrus sinensis OX=2711 GN=CISIN_1g020501mg PE=3 SV=1; Uncharacterized p…	98.87	SVRKEAESMTFEA		1483.7	742.857	1483.7	742.856	2
tr|V4TF52|V4TF52_9ROSI; tr|A0A2H5Q5K3|A0A2H5Q5K3_CITUN; tr|A0A067DTJ7|A0A067DTJ7_CITSI	Uricase OS=Citrus clementina OX=85681 GN=CICLE_v10016037mg PE=3 SV=1; Uricase OS=Citrus unshiu OX=55188 GN=CUMW_197490 PE=3 SV=1; Uricase OS=Citrus sinensis OX=2711 GN=CISIN_1g021738mg PE=3 SV=1	98.86	EDDVYLPTDEPHGSIE		1814.78	908.399	1814.78	908.4	2
tr|V4S3W1|V4S3W1_9ROSI; tr|A0A2H5Q8Y1|A0A2H5Q8Y1_CITUN	Uncharacterized protein OS=Citrus clementina OX=85681 GN=CICLE_v10004854mg PE=3 SV=1; Uncharacterized protein OS=Citrus unshiu OX=55188 GN=CUMW_204250 PE=3 SV=1	98.85	SQGSDDRRAGNL		1274.6	425.873	1274.6	425.873	3
tr|Q39627|Q39627_CITSI	Citrin OS=Citrus sinensis OX=2711 PE=2 SV=1	98.84	SQGSDDGRGGNL		1161.5	581.757	1161.5	581.758	2
tr|A0A067EUL4|A0A067EUL4_CITSI	Uncharacterized protein OS=Citrus sinensis OX=2711 GN=CISIN_1g048197mg PE=3 SV=1	98.81	NAHSVVYITRGNGRM	Oxidation(M)@15	1689.83	423.466	1689.84	423.466	4
tr|V4VPR6|V4VPR6_9ROSI; tr|V4U5U5|V4U5U5_9ROSI; tr|V4TQG6|V4TQG6_9ROSI; tr|A0A2H5QVD3|A0A2H5QVD3_CITUN; tr|A0A2H5QVA2|A0A2H5QVA2_CITUN; tr|A0A2H5QPY4|A0A2H5QPY4_CITUN; tr|A0A2H5QPX7|A0A2H5QPX7_CITUN; tr|A0A2H5Q7U1|A0A2H5Q7U1_CITUN; tr|A0A2H5Q7T2|A0A2H5Q7T2_CITUN	Uncharacterized protein OS=Citrus clementina OX=85681 GN=CICLE_v10023089mg PE=4 SV=1; Uncharacterized protein OS=Citrus clementina OX=85681 GN=CICLE_v10006360mg PE=4 SV=1; Folate gamma-glutamyl hydrolase OS=Citrus clementina OX=85681 GN=CICLE_v10020608mg PE=4 SV=1; Uncharacterized protein OS=Citrus unshiu OX=55188 GN=CUMW_264980 PE=4 SV=1; Uncharacterized protein OS=Citrus unshiu OX=55188 GN=CUMW…	98.81	AIRVTQQAANF		1217.64	609.826	1217.65	609.833	2
tr|V4U939|V4U939_9ROSI; tr|V4S5X8|V4S5X8_9ROSI; tr|Q9ZQS1|Q9ZQS1_CITUN; tr|Q9MB48|Q9MB48_CITUN; tr|A0A067FXK2|A0A067FXK2_CITSI; tr|A0A067FPU6|A0A067FPU6_CITSI	Uncharacterized protein OS=Citrus clementina OX=85681 GN=CICLE_v10028070mg PE=4 SV=1; Uncharacterized protein OS=Citrus clementina OX=85681 GN=CICLE_v10028070mg PE=3 SV=1; Vacuolar H+-ATPase B subunit OS=Citrus unshiu OX=55188 GN=CitVATP B-1 PE=2 SV=1; Vacuolar H+-ATPase B subunit (Fragment) OS=Citrus unshiu OX=55188 GN=Cit-VATP B-1 PE=4 SV=1; Uncharacterized protein OS=Citrus sinensis OX=2711 GN…	98.77	LDISGSSINPSERTYPEE		1992.93	665.317	1992.93	665.316	3
tr|V4S3W1|V4S3W1_9ROSI; tr|A0A2H5Q8Y1|A0A2H5Q8Y1_CITUN	Uncharacterized protein OS=Citrus clementina OX=85681 GN=CICLE_v10004854mg PE=3 SV=1; Uncharacterized protein OS=Citrus unshiu OX=55188 GN=CUMW_204250 PE=3 SV=1	98.75	KVESEAGVTEF		1194.58	598.297	1194.58	598.296	2
tr|V4T7N4|V4T7N4_9ROSI; tr|A0A2H5PNI7|A0A2H5PNI7_CITUN; tr|A0A067FJK2|A0A067FJK2_CITSI	Uncharacterized protein OS=Citrus clementina OX=85681 GN=CICLE_v10032268mg PE=3 SV=1; Uncharacterized protein OS=Citrus unshiu OX=55188 GN=CUMW_152590 PE=3 SV=1; Uncharacterized protein (Fragment) OS=Citrus sinensis OX=2711 GN=CISIN_1g0276992mg PE=4 SV=1	98.75	YVTGKEGED		996.439	499.227	996.44	499.227	2
tr|A0A067EUL4|A0A067EUL4_CITSI	Uncharacterized protein OS=Citrus sinensis OX=2711 GN=CISIN_1g048197mg PE=3 SV=1	98.73	RHRIQQRGLVVPSYTNT		2024.1	675.708	2024.1	675.708	3
tr|V4SGB4|V4SGB4_9ROSI	Uncharacterized protein OS=Citrus clementina OX=85681 GN=CICLE_v10028266mg PE=4 SV=1	98.73	AVAFGVSE		778.386	390.2	778.386	390.2	2
tr|V4TH58|V4TH58_9ROSI; tr|A0A067FFX3|A0A067FFX3_CITSI	Formate dehydrogenase, mitochondrial OS=Citrus clementina OX=85681 GN=CICLE_v10015585mg PE=3 SV=1; Uncharacterized protein (Fragment) OS=Citrus sinensis OX=2711 GN=CISIN_1g0219951mg PE=4 SV=1	98.73	RYAAGVKDML	Oxidation(M)@9	1138.58	570.298	1138.58	570.297	2
tr|V4TL04|V4TL04_9ROSI; tr|A0A2H5Q4S5|A0A2H5Q4S5_CITUN; tr|A0A097PRK5|A0A097PRK5_9ROSI	Uncharacterized protein OS=Citrus clementina OX=85681 GN=CICLE_v10020592mg PE=3 SV=1; Uncharacterized protein OS=Citrus unshiu OX=55188 GN=CUMW_196050 PE=4 SV=1; EMB1873 protein (Fragment) OS=Citrus clementina OX=85681 PE=2 SV=1	98.72	PQYERSVEA		1077.51	539.763	1077.51	539.762	2
tr|D3J125|D3J125_ALTAL	Histidine kinase protein OS=Alternaria alternata OX=5599 PE=4 SV=1	98.69	LHVCISLRSALE		1339.71	670.863	1339.73	670.871	2
tr|A0A3L8QI75|A0A3L8QI75_9ACTN; tr|A0A3L8QFR4|A0A3L8QFR4_9ACTN	CDP-glycerol:poly(Glycerophosphate) glycerophosphotransferase OS=Streptomyces sp. CBMAI 2042 OX=2305222 GN=STAN_1813 PE=4 SV=1; CDP-glycerol glycerophosphotransferase OS=Streptomyces sp. CBMAI 2042 OX=2305222 GN=STAN_1680 PE=4 SV=1	98.66	YLVADVLITD		1120.53	561.272	1120.6	561.308	2
tr|V4S3W1|V4S3W1_9ROSI; tr|A0A2H5Q8Y1|A0A2H5Q8Y1_CITUN	Uncharacterized protein OS=Citrus clementina OX=85681 GN=CICLE_v10004854mg PE=3 SV=1; Uncharacterized protein OS=Citrus unshiu OX=55188 GN=CUMW_204250 PE=3 SV=1	98.63	NALEPRQKVE		1182.64	395.219	1182.64	395.219	3
tr|V4S3W1|V4S3W1_9ROSI; tr|A0A2H5Q8Y1|A0A2H5Q8Y1_CITUN	Uncharacterized protein OS=Citrus clementina OX=85681 GN=CICLE_v10004854mg PE=3 SV=1; Uncharacterized protein OS=Citrus unshiu OX=55188 GN=CUMW_204250 PE=3 SV=1	98.62	TVFTPGPRSQW	Oxidation(W)@11	1290.64	646.325	1290.64	646.325	2
tr|V4SHN0|V4SHN0_9ROSI; tr|V4SCG2|V4SCG2_9ROSI	Uncharacterized protein OS=Citrus clementina OX=85681 GN=CICLE_v10028904mg PE=4 SV=1; Uncharacterized protein OS=Citrus clementina OX=85681 GN=CICLE_v10028904mg PE=4 SV=1	98.61	SQLYPQVKYTTVDE		1669.82	835.917	1669.82	835.917	2
tr|V4S3W1|V4S3W1_9ROSI; tr|A0A2H5Q8Y1|A0A2H5Q8Y1_CITUN	Uncharacterized protein OS=Citrus clementina OX=85681 GN=CICLE_v10004854mg PE=3 SV=1; Uncharacterized protein OS=Citrus unshiu OX=55188 GN=CUMW_204250 PE=3 SV=1	98.56	TSQLAGRASVLR	Arg-loss@C-term	1101.61	551.814	1101.61	551.814	2
tr|V4S3W1|V4S3W1_9ROSI; tr|A0A2H5Q8Y1|A0A2H5Q8Y1_CITUN	Uncharacterized protein OS=Citrus clementina OX=85681 GN=CICLE_v10004854mg PE=3 SV=1; Uncharacterized protein OS=Citrus unshiu OX=55188 GN=CUMW_204250 PE=3 SV=1	98.55	LRVLSPQRDREQEQEE		2011.01	503.76	2011.01	503.759	4
tr|V4SJC8|V4SJC8_9ROSI	Uncharacterized protein (Fragment) OS=Citrus clementina OX=85681 GN=CICLE_v10027019mg PE=4 SV=1	98.55	IRRGDVYRLQPGSV		1614.89	539.303	1614.9	539.306	3
tr|V4UGQ0|V4UGQ0_9ROSI; tr|A0A2H5PJJ6|A0A2H5PJJ6_CITUN; tr|A0A067GFS1|A0A067GFS1_CITSI; tr|A0A067G3X1|A0A067G3X1_CITSI	Ubiquitin carboxyl-terminal hydrolase OS=Citrus clementina OX=85681 GN=CICLE_v10007478mg PE=3 SV=1; Ubiquitin carboxyl-terminal hydrolase OS=Citrus unshiu OX=55188 GN=CUMW_142620 PE=3 SV=1; Ubiquitin carboxyl-terminal hydrolase OS=Citrus sinensis OX=2711 GN=CISIN_1g003533mg PE=3 SV=1; Ubiquitin carboxyl-terminal hydrolase OS=Citrus sinensis OX=2711 GN=CISIN_1g003533mg PE=3 SV=1	98.55	EAAPADPTVDL		1097.53	549.77	1097.52	549.769	2
tr|V4UAE1|V4UAE1_9ROSI; tr|A0A2H5PC66|A0A2H5PC66_CITUN; tr|A0A2H5PC56|A0A2H5PC56_CITUN; tr|A0A067ERC6|A0A067ERC6_CITSI	Uncharacterized protein OS=Citrus clementina OX=85681 GN=CICLE_v10015082mg PE=4 SV=1; Uncharacterized protein OS=Citrus unshiu OX=55188 GN=CUMW_122980 PE=4 SV=1; Uncharacterized protein OS=Citrus unshiu OX=55188 GN=CUMW_122980 PE=4 SV=1; Uncharacterized protein OS=Citrus sinensis OX=2711 GN=CISIN_1g016242mg PE=4 SV=1	98.48	RRGKFDESRVLPDGSL		1830.97	611.331	1830.97	611.331	3
tr|A0A067EUL4|A0A067EUL4_CITSI	Uncharacterized protein OS=Citrus sinensis OX=2711 GN=CISIN_1g048197mg PE=3 SV=1	98.46	ISKLQRPQMQKGII	Oxidation(M)@9	1654.96	552.659	1654.96	552.659	3
tr|V4UB93|V4UB93_9ROSI; tr|V4SHN5|V4SHN5_9ROSI; tr|V4S7X9|V4S7X9_9ROSI; tr|V4RQ35|V4RQ35_9ROSI; tr|A0A2H5PGS7|A0A2H5PGS7_CITUN	Uncharacterized protein OS=Citrus clementina OX=85681 GN=CICLE_v10028894mg PE=4 SV=1; Uncharacterized protein OS=Citrus clementina OX=85681 GN=CICLE_v10028896mg PE=4 SV=1; Uncharacterized protein OS=Citrus clementina OX=85681 GN=CICLE_v10028896mg PE=4 SV=1; Uncharacterized protein OS=Citrus clementina OX=85681 GN=CICLE_v10028894mg PE=4 SV=1; Uncharacterized protein OS=Citrus unshiu OX=55188 GN=CU…	98.44	YIQPPGNIY		1063.57	532.79	1063.53	532.774	2
tr|V4TZ30|V4TZ30_9ROSI; tr|A0A2H5NJI1|A0A2H5NJI1_CITUN; tr|A0A067FB34|A0A067FB34_CITSI; tr|A0A067FAA7|A0A067FAA7_CITSI	Succinate--CoA ligase [ADP-forming] subunit beta, mitochondrial OS=Citrus clementina OX=85681 GN=CICLE_v10020300mg PE=3 SV=1; Succinate--CoA ligase [ADP-forming] subunit beta, mitochondrial OS=Citrus unshiu OX=55188 GN=CUMW_050680 PE=3 SV=1; Succinate--CoA ligase [ADP-forming] subunit beta, mitochondrial OS=Citrus sinensis OX=2711 GN=CISIN_1g014588mg PE=3 SV=1; Succinate-CoA ligase subunit beta O…	98.41	ALRDPTQED		1043.49	522.752	1043.49	522.751	2
tr|A0A067EUL4|A0A067EUL4_CITSI	Uncharacterized protein OS=Citrus sinensis OX=2711 GN=CISIN_1g048197mg PE=3 SV=1	98.4	SFQVSRDEAQRL		1434.72	479.246	1434.72	479.248	3
tr|A0A067EUL4|A0A067EUL4_CITSI	Uncharacterized protein OS=Citrus sinensis OX=2711 GN=CISIN_1g048197mg PE=3 SV=1	98.36	FYLGGNPQPQ		1119.54	560.775	1119.53	560.775	2
tr|V4WCS4|V4WCS4_9ROSI; tr|A0A2H5PDX1|A0A2H5PDX1_CITUN; tr|A0A2H5PDW0|A0A2H5PDW0_CITUN; tr|A0A2H5PDV2|A0A2H5PDV2_CITUN; tr|A0A067GY06|A0A067GY06_CITSI	GTP-binding nuclear protein OS=Citrus clementina OX=85681 GN=CICLE_v10009426mg PE=3 SV=1; GTP-binding nuclear protein OS=Citrus unshiu OX=55188 GN=CUMW_127540 PE=3 SV=1; GTP-binding nuclear protein OS=Citrus unshiu OX=55188 GN=CUMW_127540 PE=3 SV=1; GTP-binding nuclear protein (Fragment) OS=Citrus unshiu OX=55188 GN=CUMW_127540 PE=3 SV=1; GTP-binding nuclear protein OS=Citrus sinensis OX=2711 GN=…	98.32	ARKLAGDPNLHFVES		1652.86	551.962	1652.86	551.962	3
tr|V4ULP9|V4ULP9_9ROSI; tr|V4UGG0|V4UGG0_9ROSI; tr|V4TRW8|V4TRW8_9ROSI; tr|A0A2H5QWL5|A0A2H5QWL5_CITUN; tr|A0A2H5QVP4|A0A2H5QVP4_CITUN; tr|A0A2H5QVM5|A0A2H5QVM5_CITUN	Uncharacterized protein OS=Citrus clementina OX=85681 GN=CICLE_v10013934mg PE=4 SV=1; Uncharacterized protein OS=Citrus clementina OX=85681 GN=CICLE_v10013957mg PE=4 SV=1; Uncharacterized protein (Fragment) OS=Citrus clementina OX=85681 GN=CICLE_v100139432mg PE=4 SV=1; Uncharacterized protein OS=Citrus unshiu OX=55188 GN=CUMW_266140 PE=4 SV=1; Uncharacterized protein OS=Citrus unshiu OX=55188 GN=…	98.3	NIYAVTASTPAESSY		1572.74	787.377	1572.73	787.373	2
tr|A0A2H5MX47|A0A2H5MX47_CITUN; tr|A0A067FM26|A0A067FM26_CITSI; tr|A0A067FLB7|A0A067FLB7_CITSI	Uncharacterized protein OS=Citrus unshiu OX=55188 GN=CUMW_002050 PE=4 SV=1; Uncharacterized protein OS=Citrus sinensis OX=2711 GN=CISIN_1g008774mg PE=4 SV=1; Uncharacterized protein OS=Citrus sinensis OX=2711 GN=CISIN_1g008774mg PE=4 SV=1	98.24	LSDGGVHSRLDQL		1395.7	698.86	1395.71	698.863	2
tr|V4T2D9|V4T2D9_9ROSI	UTP--glucose-1-phosphate uridylyltransferase OS=Citrus clementina OX=85681 GN=CICLE_v10011657mg PE=3 SV=1	98.23	IAQVPDEHVNEF		1396.67	699.342	1396.66	699.338	2
tr|V4STZ4|V4STZ4_9ROSI; tr|A0A2H5NVA2|A0A2H5NVA2_CITUN; tr|A0A067GTE7|A0A067GTE7_CITSI	NADH dehydrogenase [ubiquinone] flavoprotein 1, mitochondrial (Fragment) OS=Citrus clementina OX=85681 GN=CICLE_v10033600mg PE=3 SV=1; NADH dehydrogenase [ubiquinone] flavoprotein 1, mitochondrial OS=Citrus unshiu OX=55188 GN=CUMW_079350 PE=3 SV=1; NADH dehydrogenase [ubiquinone] flavoprotein 1, mitochondrial OS=Citrus sinensis OX=2711 GN=CISIN_1g011427mg PE=3 SV=1	98.2	ERRIKEHAERELLEATA		2050.09	1026.05	2050.09	1026.05	2
tr|V4SWU9|V4SWU9_9ROSI; tr|A0A2H5MZP0|A0A2H5MZP0_CITUN; tr|A0A067F4J3|A0A067F4J3_CITSI	Fructose-bisphosphate aldolase OS=Citrus clementina OX=85681 GN=CICLE_v10012049mg PE=3 SV=1; Fructose-bisphosphate aldolase OS=Citrus unshiu OX=55188 GN=CUMW_006400 PE=3 SV=1; Fructose-bisphosphate aldolase OS=Citrus sinensis OX=2711 GN=CISIN_1g018326mg PE=3 SV=1	98.15	IGTPGKGIL		854.524	428.269	854.523	428.269	2
tr|V4RU69|V4RU69_9ROSI	Uncharacterized protein OS=Citrus clementina OX=85681 GN=CICLE_v10029453mg PE=3 SV=1	98.15	DQIKASMESGVLT		1377.68	689.849	1377.68	689.848	2
tr|V4TJQ9|V4TJQ9_9ROSI; tr|A0A2H5NTL5|A0A2H5NTL5_CITUN; tr|A0A067EBU4|A0A067EBU4_CITSI; tr|A0A067E3F4|A0A067E3F4_CITSI	Uncharacterized protein OS=Citrus clementina OX=85681 GN=CICLE_v10019462mg PE=4 SV=1; Uncharacterized protein OS=Citrus unshiu OX=55188 GN=CUMW_074770 PE=4 SV=1; Uncharacterized protein OS=Citrus sinensis OX=2711 GN=CISIN_1g009278mg PE=4 SV=1; Uncharacterized protein OS=Citrus sinensis OX=2711 GN=CISIN_1g009278mg PE=4 SV=1	98.08	DDEDISYLTNRA		1410.63	706.322	1410.63	706.32	2
tr|V4UK11|V4UK11_9ROSI	Uncharacterized protein OS=Citrus clementina OX=85681 GN=CICLE_v10008911mg PE=4 SV=1	98.05	LGIAASGKDDL		1058.56	530.288	1058.56	530.288	2
tr|V4S3W1|V4S3W1_9ROSI; tr|A0A2H5Q8Y1|A0A2H5Q8Y1_CITUN	Uncharacterized protein OS=Citrus clementina OX=85681 GN=CICLE_v10004854mg PE=3 SV=1; Uncharacterized protein OS=Citrus unshiu OX=55188 GN=CUMW_204250 PE=3 SV=1	98	LVDVGNSQNQLDQYFRKFYLGGNPQPQ	Deamidated(Q)@13; Deamidated(N)@23	3126.45	1043.16	3126.5	1043.18	3
tr|V4TX53|V4TX53_9ROSI; tr|A0A2H5Q4I8|A0A2H5Q4I8_CITUN; tr|A0A067GFJ2|A0A067GFJ2_CITSI; tr|A0A067G6A6|A0A067G6A6_CITSI; tr|A0A067G3A5|A0A067G3A5_CITSI	Uncharacterized protein OS=Citrus clementina OX=85681 GN=CICLE_v10009261mg PE=4 SV=1; Uncharacterized protein OS=Citrus unshiu OX=55188 GN=CUMW_194830 PE=4 SV=1; Uncharacterized protein OS=Citrus sinensis OX=2711 GN=CISIN_1g025251mg PE=4 SV=1; Uncharacterized protein OS=Citrus sinensis OX=2711 GN=CISIN_1g025251mg PE=4 SV=1; Uncharacterized protein OS=Citrus sinensis OX=2711 GN=CISIN_1g025251mg PE…	97.95	VVYDSKAGTVF		1184.61	593.312	1184.61	593.311	2
tr|A0A3Q0J363|A0A3Q0J363_DIACI	transcription factor SPT20 homolog-like 1 OS=Diaphorina citri OX=121845 GN=LOC113468446 PE=4 SV=1	97.92	RMALAQGGMQPQL	Oxidation(M)@2	1415.65	708.834	1415.7	708.858	2
tr|V4UWC9|V4UWC9_9ROSI; tr|A0A2H5NVA6|A0A2H5NVA6_CITUN; tr|A0A067EV22|A0A067EV22_CITSI	Uncharacterized protein OS=Citrus clementina OX=85681 GN=CICLE_v10012495mg PE=3 SV=1; Uncharacterized protein OS=Citrus unshiu OX=55188 GN=CUMW_078370 PE=3 SV=1; Uncharacterized protein OS=Citrus sinensis OX=2711 GN=CISIN_1g024714mg PE=3 SV=1	97.85	AYKSAQDIAL		1078.57	540.29	1078.57	540.29	2
tr|V4S6Y1|V4S6Y1_9ROSI	Uncharacterized protein OS=Citrus clementina OX=85681 GN=CICLE_v10012833mg PE=4 SV=1	97.83	PALSTSSAF		879.435	440.725	879.434	440.724	2
tr|V4SGB4|V4SGB4_9ROSI	Uncharacterized protein OS=Citrus clementina OX=85681 GN=CICLE_v10028266mg PE=4 SV=1	97.74	SNAFNVSSEEVEE	Deamidated(N)@5	1440.59	721.302	1440.59	721.302	2
tr|V4S3W1|V4S3W1_9ROSI; tr|A0A2H5Q8Y1|A0A2H5Q8Y1_CITUN	Uncharacterized protein OS=Citrus clementina OX=85681 GN=CICLE_v10004854mg PE=3 SV=1; Uncharacterized protein OS=Citrus unshiu OX=55188 GN=CUMW_204250 PE=3 SV=1	97.73	NALEPRQKVESEAGVTEFWDQNNEQLQCANVAVFRHRI	Deamidated(N)@23; Dioxidation(C)@28	4458.16	1115.55	4458.14	1115.54	4
tr|A0A1Y3NTX4|A0A1Y3NTX4_9PSED	Sodium:proton antiporter OS=Pseudomonas caspiana OX=1451454 GN=AUC60_25105 PE=4 SV=1	97.69	LAEQLGASGILSAVAAGMMQS		2004	669.008	2004	669.008	3
tr|V4UFM5|V4UFM5_9ROSI; tr|A0A2H5Q314|A0A2H5Q314_CITUN; tr|A0A067FKU3|A0A067FKU3_CITSI	Uncharacterized protein OS=Citrus clementina OX=85681 GN=CICLE_v10009740mg PE=4 SV=1; Uncharacterized protein OS=Citrus unshiu OX=55188 GN=CUMW_191080 PE=4 SV=1; Uncharacterized protein OS=Citrus sinensis OX=2711 GN=CISIN_1g031226mg PE=4 SV=1	97.65	DLYDQDKNGLISA		1450.69	726.354	1450.69	726.354	2
tr|V4SJC8|V4SJC8_9ROSI	Uncharacterized protein (Fragment) OS=Citrus clementina OX=85681 GN=CICLE_v10027019mg PE=4 SV=1	97.56	FKVSEDVIEE		1193.56	597.789	1193.58	597.798	2
tr|V4S5L8|V4S5L8_9ROSI; tr|V4RMY8|V4RMY8_9ROSI; tr|A0A067FQE6|A0A067FQE6_CITSI; tr|A0A067FLT4|A0A067FLT4_CITSI	Uncharacterized protein OS=Citrus clementina OX=85681 GN=CICLE_v10028440mg PE=4 SV=1; Uncharacterized protein OS=Citrus clementina OX=85681 GN=CICLE_v10028440mg PE=4 SV=1; Uncharacterized protein OS=Citrus sinensis OX=2711 GN=CISIN_1g013216mg PE=4 SV=1; Uncharacterized protein OS=Citrus sinensis OX=2711 GN=CISIN_1g013216mg PE=4 SV=1	97.49	IRRLKASGFQPVRSVY		1876.08	470.027	1876.08	470.027	4
tr|V4WGV2|V4WGV2_9ROSI; tr|H9NHJ9|H9NHJ9_CITSI	Uncharacterized protein OS=Citrus clementina OX=85681 GN=CICLE_v10007633mg PE=3 SV=1; Hsp90 OS=Citrus sinensis OX=2711 GN=hsp90 PE=2 SV=1	97.46	INPENPIMEE		1184.54	593.276	1184.54	593.276	2
tr|A0A067EUL4|A0A067EUL4_CITSI	Uncharacterized protein OS=Citrus sinensis OX=2711 GN=CISIN_1g048197mg PE=3 SV=1	97.36	ISFKTNDVAKTSQLAGRA	Deamidated(N)@6	1907.01	954.512	1907.01	954.513	2
tr|V4SL33|V4SL33_9ROSI; tr|A0A2H5Q625|A0A2H5Q625_CITUN; tr|A0A2H5Q523|A0A2H5Q523_CITUN; tr|A0A067F9U4|A0A067F9U4_CITSI; tr|A0A067EYR0|A0A067EYR0_CITSI	Uncharacterized protein OS=Citrus clementina OX=85681 GN=CICLE_v10027840mg PE=4 SV=1; Uncharacterized protein (Fragment) OS=Citrus unshiu OX=55188 GN=CUMW_196760 PE=4 SV=1; Uncharacterized protein OS=Citrus unshiu OX=55188 GN=CUMW_196760 PE=4 SV=1; Uncharacterized protein OS=Citrus sinensis OX=2711 GN=CISIN_1g003620mg PE=4 SV=1; Uncharacterized protein OS=Citrus sinensis OX=2711 GN=CISIN_1g003620…	97.35	TIEGVTGNL		902.471	452.243	902.471	452.243	2
tr|V4RU69|V4RU69_9ROSI	Uncharacterized protein OS=Citrus clementina OX=85681 GN=CICLE_v10029453mg PE=3 SV=1	97.25	DQIKASMESGVL		1276.64	639.325	1276.63	639.324	2
tr|A0A2H5Q7V8|A0A2H5Q7V8_CITUN	Uncharacterized protein OS=Citrus unshiu OX=55188 GN=CUMW_204260 PE=3 SV=1	97.23	EELRVLSPQRGREQEQEQEFQGSGD		2930.38	733.603	2930.38	733.601	4
tr|V4S3W1|V4S3W1_9ROSI; tr|A0A2H5Q8Y1|A0A2H5Q8Y1_CITUN	Uncharacterized protein OS=Citrus clementina OX=85681 GN=CICLE_v10004854mg PE=3 SV=1; Uncharacterized protein OS=Citrus unshiu OX=55188 GN=CUMW_204250 PE=3 SV=1	97.09	PRQKVESEAGVTEF		1575.79	526.272	1575.79	526.27	3
tr|V4V1N5|V4V1N5_9ROSI; tr|A0A2H5PW17|A0A2H5PW17_CITUN; tr|A0A067EUL7|A0A067EUL7_CITSI	Uncharacterized protein OS=Citrus clementina OX=85681 GN=CICLE_v10001212mg PE=3 SV=1; Uncharacterized protein OS=Citrus unshiu OX=55188 GN=CUMW_173000 PE=3 SV=1; Uncharacterized protein OS=Citrus sinensis OX=2711 GN=CISIN_1g039412mg PE=3 SV=1	97.02	AAAPDNVNSVL		1069.54	535.778	1069.54	535.777	2
tr|V4UBL3|V4UBL3_9ROSI; tr|A0A2H5PKL3|A0A2H5PKL3_CITUN; tr|A0A067EEX9|A0A067EEX9_CITSI; tr|A0A067E2N7|A0A067E2N7_CITSI	Coatomer subunit alpha OS=Citrus clementina OX=85681 GN=CICLE_v10027697mg PE=4 SV=1; Coatomer subunit alpha OS=Citrus unshiu OX=55188 GN=CUMW_145510 PE=4 SV=1; Coatomer subunit alpha OS=Citrus sinensis OX=2711 GN=CISIN_1g000933mg PE=4 SV=1; Coatomer subunit alpha OS=Citrus sinensis OX=2711 GN=CISIN_1g000933mg PE=4 SV=1	96.94	LDLHSGSHTYLRA		1468.71	735.365	1468.74	735.378	2
tr|V4RU69|V4RU69_9ROSI	Uncharacterized protein OS=Citrus clementina OX=85681 GN=CICLE_v10029453mg PE=3 SV=1	96.9	LSSQFPPETSA		1162.55	582.284	1162.55	582.283	2
tr|V4VNI2|V4VNI2_9ROSI; tr|V4TRV2|V4TRV2_9ROSI; tr|A0A2H5QKW6|A0A2H5QKW6_CITUN; tr|A0A067EC78|A0A067EC78_CITSI	Uncharacterized protein OS=Citrus clementina OX=85681 GN=CICLE_v10022792mg PE=3 SV=1; Uncharacterized protein OS=Citrus clementina OX=85681 GN=CICLE_v10022792mg PE=3 SV=1; Uncharacterized protein OS=Citrus unshiu OX=55188 GN=CUMW_239800 PE=4 SV=1; Uncharacterized protein OS=Citrus sinensis OX=2711 GN=CISIN_1g033944mg PE=3 SV=1	96.78	ILHDDGIAV		951.502	476.758	951.503	476.759	2
tr|A0A2H5MYW3|A0A2H5MYW3_CITUN	Uncharacterized protein OS=Citrus unshiu OX=55188 GN=CUMW_006200 PE=4 SV=1	96.77	YGDNVGDTVL		1051.48	526.748	1051.48	526.748	2
tr|V4SGB4|V4SGB4_9ROSI	Uncharacterized protein OS=Citrus clementina OX=85681 GN=CICLE_v10028266mg PE=4 SV=1	96.64	SYNLYNRNPDFKNNYGWS		2251.01	751.344	2251.01	751.343	3
tr|Q39627|Q39627_CITSI	Citrin OS=Citrus sinensis OX=2711 PE=2 SV=1	96.61	RQRIQQRGLLVPAYTNT		2013.13	672.049	2013.12	672.048	3
tr|V4RMN0|V4RMN0_9ROSI; tr|A0A2H5NQU0|A0A2H5NQU0_CITUN	Succinate-semialdehyde dehydrogenase OS=Citrus clementina OX=85681 GN=CICLE_v10004713mg PE=3 SV=1; Succinate-semialdehyde dehydrogenase OS=Citrus unshiu OX=55188 GN=CUMW_067280 PE=3 SV=1	96.44	AVGEVDYGAKF		1154.56	578.288	1154.56	578.288	2
RRRRRtr|V4UTR4|V4UTR4_9ROSI; RRRRRtr|A0A2H5MXK2|A0A2H5MXK2_CITUN; RRRRRtr|A0A067FMH2|A0A067FMH2_CITSI	REVERSED Uncharacterized protein OS=Citrus clementina OX=85681 GN=CICLE_v10011066mg PE=4 SV=1; REVERSED Uncharacterized protein OS=Citrus unshiu OX=55188 GN=CUMW_002830 PE=4 SV=1; REVERSED Uncharacterized protein OS=Citrus sinensis OX=2711 GN=CISIN_1g046631mg PE=4 SV=1	96.36	WIELVNGEEGLEKV		1613.76	807.886	1613.83	807.922	2
tr|F8WL86|F8WL86_CITUN	Heat shock protein OS=Citrus unshiu OX=55188 GN=ORF19 PE=3 SV=1	96.26	MRKFVLPENANVEA	Oxidation(M)@1	1632.83	817.423	1632.83	817.422	2
tr|V4S3W1|V4S3W1_9ROSI; tr|A0A2H5Q8Y1|A0A2H5Q8Y1_CITUN	Uncharacterized protein OS=Citrus clementina OX=85681 GN=CICLE_v10004854mg PE=3 SV=1; Uncharacterized protein OS=Citrus unshiu OX=55188 GN=CUMW_204250 PE=3 SV=1	96.22	WDQNNEQLQCANVAV	Trioxidation(C)@10	1778.75	890.384	1778.75	890.384	2
tr|V4RU72|V4RU72_9ROSI; tr|A0A2H5NCQ3|A0A2H5NCQ3_CITUN; tr|A0A067FTG1|A0A067FTG1_CITSI	Uncharacterized protein OS=Citrus clementina OX=85681 GN=CICLE_v10029428mg PE=3 SV=1; Uncharacterized protein OS=Citrus unshiu OX=55188 GN=CUMW_033030 PE=3 SV=1; Uncharacterized protein OS=Citrus sinensis OX=2711 GN=CISIN_1g031218mg PE=3 SV=1	96.07	PLSASSFPSA		962.473	482.244	962.471	482.243	2
tr|V4T3X0|V4T3X0_9ROSI; tr|A0A2H5QIG2|A0A2H5QIG2_CITUN; tr|A0A067DE31|A0A067DE31_CITSI	Uncharacterized protein OS=Citrus clementina OX=85681 GN=CICLE_v10018656mg PE=4 SV=1; Uncharacterized protein OS=Citrus unshiu OX=55188 GN=CUMW_233360 PE=4 SV=1; Uncharacterized protein OS=Citrus sinensis OX=2711 GN=CISIN_1g002323mg PE=4 SV=1	96.07	YQVIRSHPSAF		1303.68	435.566	1303.67	435.563	3
tr|V4WFZ8|V4WFZ8_9ROSI; tr|V4TY78|V4TY78_9ROSI; tr|A0A2H5Q439|A0A2H5Q439_CITUN; tr|A0A2H5Q437|A0A2H5Q437_CITUN; tr|A0A2H5Q3V9|A0A2H5Q3V9_CITUN; tr|A0A067F5N1|A0A067F5N1_CITSI	Uncharacterized protein OS=Citrus clementina OX=85681 GN=CICLE_v10008440mg PE=4 SV=1; Uncharacterized protein OS=Citrus clementina OX=85681 GN=CICLE_v10008440mg PE=4 SV=1; Uncharacterized protein OS=Citrus unshiu OX=55188 GN=CUMW_193790 PE=4 SV=1; Uncharacterized protein OS=Citrus unshiu OX=55188 GN=CUMW_193790 PE=4 SV=1; Uncharacterized protein OS=Citrus unshiu OX=55188 GN=CUMW_193790 PE=4 SV=1;…	95.91	AQGYEAYGYAPPTQDPNM		1971.83	658.283	1971.83	658.284	3
RRRRRtr|A0A3G2LEJ1|A0A3G2LEJ1_9MUSC	REVERSED Odorant receptor 33ab1-2 OS=Bactrocera minax OX=104690 GN=OR33ab1-2 PE=2 SV=1	95.87	AMNAGGYAI	Oxidation(M)@2	882.386	442.2	882.391	442.203	2
tr|V4RXS1|V4RXS1_9ROSI; tr|A0A2H5N6B3|A0A2H5N6B3_CITUN; tr|A0A067FXJ4|A0A067FXJ4_CITSI	Uncharacterized protein OS=Citrus clementina OX=85681 GN=CICLE_v10006242mg PE=4 SV=1; Uncharacterized protein OS=Citrus unshiu OX=55188 GN=CUMW_017320 PE=4 SV=1; Uncharacterized protein OS=Citrus sinensis OX=2711 GN=CISIN_1g033887mg PE=4 SV=1	95.66	YVAHPAHVEYANL		1482.73	742.37	1482.73	742.37	2
tr|V4T2D9|V4T2D9_9ROSI	UTP--glucose-1-phosphate uridylyltransferase OS=Citrus clementina OX=85681 GN=CICLE_v10011657mg PE=3 SV=1	95.58	LEIAQVPDEHVNE		1491.72	498.248	1491.72	498.247	3
tr|V4SGB4|V4SGB4_9ROSI	Uncharacterized protein OS=Citrus clementina OX=85681 GN=CICLE_v10028266mg PE=4 SV=1	95.44	LSSQNQGPIVHLSDSHEPR	Lys-add@N-term	2228.1	558.034	2228.13	558.04	4
tr|V4V566|V4V566_9ROSI; tr|A0A2H5NMV1|A0A2H5NMV1_CITUN; tr|A0A067H0M5|A0A067H0M5_CITSI	Uncharacterized protein OS=Citrus clementina OX=85681 GN=CICLE_v10002254mg PE=3 SV=1; Uncharacterized protein OS=Citrus unshiu OX=55188 GN=CUMW_060070 PE=3 SV=1; Uncharacterized protein OS=Citrus sinensis OX=2711 GN=CISIN_1g025497mg PE=3 SV=1	95.4	WTSDVQDQLDEP		1431.62	716.816	1431.62	716.815	2
tr|V4S3W1|V4S3W1_9ROSI; tr|A0A2H5Q8Y1|A0A2H5Q8Y1_CITUN	Uncharacterized protein OS=Citrus clementina OX=85681 GN=CICLE_v10004854mg PE=3 SV=1; Uncharacterized protein OS=Citrus unshiu OX=55188 GN=CUMW_204250 PE=3 SV=1	95.22	LVDVGNSQNQLDQYFRKFYLGGNPQPQL		3237.42	810.361	3237.62	810.412	4
tr|A0A2H5MVQ0|A0A2H5MVQ0_CITUN; tr|A0A067F792|A0A067F792_CITSI	Uncharacterized protein OS=Citrus unshiu OX=55188 GN=CUMW_000560 PE=4 SV=1; Uncharacterized protein OS=Citrus sinensis OX=2711 GN=CISIN_1g043871mg PE=4 SV=1	95.21	ITHDLGKVFEKD		1400.73	467.918	1400.73	467.917	3
tr|V4TN25|V4TN25_9ROSI; tr|A0A2H5NVN1|A0A2H5NVN1_CITUN; tr|A0A067GQ09|A0A067GQ09_CITSI	Peptidyl-prolyl cis-trans isomerase OS=Citrus clementina OX=85681 GN=CICLE_v10032474mg PE=3 SV=1; Peptidyl-prolyl cis-trans isomerase OS=Citrus unshiu OX=55188 GN=CUMW_080130 PE=3 SV=1; Peptidyl-prolyl cis-trans isomerase OS=Citrus sinensis OX=2711 GN=CISIN_1g024818mg PE=3 SV=1	95.03	YGDDVPQTAENF		1354.57	678.292	1354.57	678.291	2
tr|V4T6T5|V4T6T5_9ROSI; tr|A0A2H5NJP1|A0A2H5NJP1_CITUN; tr|A0A067FNS1|A0A067FNS1_CITSI	60S acidic ribosomal protein P0 OS=Citrus clementina OX=85681 GN=CICLE_v10032141mg PE=3 SV=1; Uncharacterized protein OS=Citrus unshiu OX=55188 GN=CUMW_051560 PE=4 SV=1; 60S acidic ribosomal protein P0 OS=Citrus sinensis OX=2711 GN=CISIN_1g020952mg PE=3 SV=1	94.97	YLADPSKF		939.484	470.749	939.47	470.742	2
tr|V4TZG1|V4TZG1_9ROSI; tr|A0A2H5PNR0|A0A2H5PNR0_CITUN; tr|A0A067DHC4|A0A067DHC4_CITSI	Uncharacterized protein OS=Citrus clementina OX=85681 GN=CICLE_v10017115mg PE=3 SV=1; Uncharacterized protein OS=Citrus unshiu OX=55188 GN=CUMW_153110 PE=3 SV=1; Uncharacterized protein OS=Citrus sinensis OX=2711 GN=CISIN_1g039014mg PE=3 SV=1	94.83	AALGMSDISG		920.429	461.222	920.427	461.221	2
tr|V4TEQ7|V4TEQ7_9ROSI; tr|V4SV81|V4SV81_9ROSI; tr|A0A2H5N8J3|A0A2H5N8J3_CITUN; tr|A0A2H5N8H7|A0A2H5N8H7_CITUN; tr|A0A067H4W5|A0A067H4W5_CITSI	Uncharacterized protein OS=Citrus clementina OX=85681 GN=CICLE_v10031073mg PE=4 SV=1; Uncharacterized protein OS=Citrus clementina OX=85681 GN=CICLE_v10031073mg PE=4 SV=1; Uncharacterized protein OS=Citrus unshiu OX=55188 GN=CUMW_022700 PE=4 SV=1; Uncharacterized protein OS=Citrus unshiu OX=55188 GN=CUMW_022710 PE=3 SV=1; Uncharacterized protein (Fragment) OS=Citrus sinensis OX=2711 GN=CISIN_1g04…	94.72	LDEVKTPGL		970.536	486.276	970.534	486.274	2
tr|A0A067EUL4|A0A067EUL4_CITSI	Uncharacterized protein OS=Citrus sinensis OX=2711 GN=CISIN_1g048197mg PE=3 SV=1	94.63	VAENGENVFDGQIRE		1675.78	838.899	1675.78	838.897	2
tr|V9HXG3|V9HXG3_CITLI; tr|A0A2H5NQ44|A0A2H5NQ44_CITUN; tr|A0A067GYQ8|A0A067GYQ8_CITSI	Protein disulfide-isomerase OS=Citrus limon OX=2708 PE=2 SV=1; Protein disulfide-isomerase OS=Citrus unshiu OX=55188 GN=CUMW_062320 PE=3 SV=1; Protein disulfide-isomerase (Fragment) OS=Citrus sinensis OX=2711 GN=CISIN_1g0108041mg PE=3 SV=1	94.46	VFNSGKNVL		976.535	489.275	976.534	489.274	2
tr|V4U5U4|V4U5U4_9ROSI; tr|A0A2H5PHF5|A0A2H5PHF5_CITUN; tr|A0A067EXL4|A0A067EXL4_CITSI; tr|A0A067EU59|A0A067EU59_CITSI	Eukaryotic translation initiation factor 3 subunit I OS=Citrus clementina OX=85681 GN=CICLE_v10015917mg PE=3 SV=1; Uncharacterized protein OS=Citrus unshiu OX=55188 GN=CUMW_136850 PE=4 SV=1; Eukaryotic translation initiation factor 3 subunit I OS=Citrus sinensis OX=2711 GN=CISIN_1g020461mg PE=3 SV=1; Uncharacterized protein OS=Citrus sinensis OX=2711 GN=CISIN_1g020461mg PE=4 SV=1	94.42	LAFNPDGKSFSSGGEDG		1683.74	842.877	1683.74	842.876	2
tr|V4S9J2|V4S9J2_9ROSI; tr|A0A2H5P1M7|A0A2H5P1M7_CITUN; tr|A0A067G9V8|A0A067G9V8_CITSI	Uncharacterized protein OS=Citrus clementina OX=85681 GN=CICLE_v10012522mg PE=4 SV=1; Uncharacterized protein OS=Citrus unshiu OX=55188 GN=CUMW_095740 PE=4 SV=1; Uncharacterized protein OS=Citrus sinensis OX=2711 GN=CISIN_1g043800mg PE=4 SV=1	94.2	YVVPSLSSSS		1024.51	513.26	1024.51	513.261	2
tr|V4S3W1|V4S3W1_9ROSI; tr|A0A2H5Q8Y1|A0A2H5Q8Y1_CITUN	Uncharacterized protein OS=Citrus clementina OX=85681 GN=CICLE_v10004854mg PE=3 SV=1; Uncharacterized protein OS=Citrus unshiu OX=55188 GN=CUMW_204250 PE=3 SV=1	94.19	RDLQLSAEKGNLYPNA		1787.92	596.98	1787.92	596.979	3
tr|V4TB09|V4TB09_9ROSI; tr|A0A067H8K6|A0A067H8K6_CITSI	Uncharacterized protein OS=Citrus clementina OX=85681 GN=CICLE_v10022212mg PE=3 SV=1; Uncharacterized protein OS=Citrus sinensis OX=2711 GN=CISIN_1g046920mg PE=3 SV=1	93.91	VYKPMFGMTTDPAA	Oxidation(M)@8	1543.71	772.863	1543.71	772.86	2
tr|V4SVG2|V4SVG2_9ROSI; tr|A0A067FE06|A0A067FE06_CITSI; tr|A0A067FAJ6|A0A067FAJ6_CITSI	Uncharacterized protein OS=Citrus clementina OX=85681 GN=CICLE_v10011509mg PE=3 SV=1; Uncharacterized protein OS=Citrus sinensis OX=2711 GN=CISIN_1g010250mg PE=3 SV=1; Uncharacterized protein OS=Citrus sinensis OX=2711 GN=CISIN_1g010250mg PE=3 SV=1	93.73	ILVSPEVSE		971.518	486.767	971.518	486.766	2
tr|A0A1S3DF06|A0A1S3DF06_DIACI	protein vestigial-like OS=Diaphorina citri OX=121845 GN=LOC103517149 PE=4 SV=1	93.62	AGSISSGGGGVGSPE		1217.64	609.826	1217.55	609.784	2
tr|V4ULP9|V4ULP9_9ROSI; tr|V4UGG0|V4UGG0_9ROSI; tr|V4TRW8|V4TRW8_9ROSI; tr|A0A2H5QWL5|A0A2H5QWL5_CITUN; tr|A0A2H5QVP4|A0A2H5QVP4_CITUN; tr|A0A2H5QVM5|A0A2H5QVM5_CITUN	Uncharacterized protein OS=Citrus clementina OX=85681 GN=CICLE_v10013934mg PE=4 SV=1; Uncharacterized protein OS=Citrus clementina OX=85681 GN=CICLE_v10013957mg PE=4 SV=1; Uncharacterized protein (Fragment) OS=Citrus clementina OX=85681 GN=CICLE_v100139432mg PE=4 SV=1; Uncharacterized protein OS=Citrus unshiu OX=55188 GN=CUMW_266140 PE=4 SV=1; Uncharacterized protein OS=Citrus unshiu OX=55188 GN=…	93.49	VAMPTGDDL		917.418	459.716	917.416	459.715	2
tr|V4VKP2|V4VKP2_9ROSI	Glyceraldehyde-3-phosphate dehydrogenase OS=Citrus clementina OX=85681 GN=CICLE_v10021037mg PE=3 SV=1	93.31	PALNGKLTGMA		1071.57	536.791	1071.57	536.795	2
tr|V4UH15|V4UH15_9ROSI; tr|A0A067FJ52|A0A067FJ52_CITSI	Uncharacterized protein OS=Citrus clementina OX=85681 GN=CICLE_v10009603mg PE=4 SV=1; Uncharacterized protein OS=Citrus sinensis OX=2711 GN=CISIN_1g030270mg PE=4 SV=1	93.24	EVEYSGGGIPLQ		1247.6	624.81	1247.6	624.809	2
tr|V4VAA3|V4VAA3_9ROSI; tr|V4THH1|V4THH1_9ROSI; tr|V4TC68|V4TC68_9ROSI; tr|A0A2H5PNP9|A0A2H5PNP9_CITUN; tr|A0A2H5PNN8|A0A2H5PNN8_CITUN; tr|A0A0B6VRN9|A0A0B6VRN9_9ROSI	Superoxide dismutase OS=Citrus clementina OX=85681 GN=CICLE_v10032324mg PE=3 SV=1; Superoxide dismutase OS=Citrus clementina OX=85681 GN=CICLE_v10032324mg PE=3 SV=1; Uncharacterized protein OS=Citrus clementina OX=85681 GN=CICLE_v10032324mg PE=4 SV=1; Superoxide dismutase OS=Citrus unshiu OX=55188 GN=CUMW_153040 PE=3 SV=1; Uncharacterized protein OS=Citrus unshiu OX=55188 GN=CUMW_153040 PE=4 SV=1…	92.98	PDLPYDYSA		1039.45	520.733	1039.45	520.732	2
tr|A0A067EUL4|A0A067EUL4_CITSI	Uncharacterized protein OS=Citrus sinensis OX=2711 GN=CISIN_1g048197mg PE=3 SV=1	92.71	PSYTNTPEL		1020.48	511.247	1020.48	511.245	2
tr|V4V1N5|V4V1N5_9ROSI; tr|A0A2H5PW17|A0A2H5PW17_CITUN; tr|A0A067EUL7|A0A067EUL7_CITSI	Uncharacterized protein OS=Citrus clementina OX=85681 GN=CICLE_v10001212mg PE=3 SV=1; Uncharacterized protein OS=Citrus unshiu OX=55188 GN=CUMW_173000 PE=3 SV=1; Uncharacterized protein OS=Citrus sinensis OX=2711 GN=CISIN_1g039412mg PE=3 SV=1	92.67	IVRAKIGTPAQTL		1366.83	684.421	1366.83	684.422	2
tr|V4TZ24|V4TZ24_9ROSI; tr|V4SSB8|V4SSB8_9ROSI; tr|A0A2H5Q6S0|A0A2H5Q6S0_CITUN; tr|A0A067F6L3|A0A067F6L3_CITSI; tr|A0A067ESA1|A0A067ESA1_CITSI; tr|A0A067EIS1|A0A067EIS1_CITSI	Proteasome endopeptidase complex OS=Citrus clementina OX=85681 GN=CICLE_v10009299mg PE=3 SV=1; Proteasome subunit alpha type OS=Citrus clementina OX=85681 GN=CICLE_v10026377mg PE=3 SV=1; Proteasome subunit alpha type OS=Citrus unshiu OX=55188 GN=CUMW_201120 PE=3 SV=1; Proteasome subunit alpha type OS=Citrus sinensis OX=2711 GN=CISIN_1g042723mg PE=3 SV=1; Proteasome endopeptidase complex OS=Citrus…	92.43	QEQYNKDLTLQEAET	Gln->pyro-Glu@N-term	1791.82	896.916	1791.82	896.915	2
tr|V4UAF2|V4UAF2_9ROSI; tr|A0A2H5PC57|A0A2H5PC57_CITUN; tr|A0A2H5PC47|A0A2H5PC47_CITUN; tr|A0A067ERE9|A0A067ERE9_CITSI	Uncharacterized protein OS=Citrus clementina OX=85681 GN=CICLE_v10014571mg PE=3 SV=1; Uncharacterized protein OS=Citrus unshiu OX=55188 GN=CUMW_122910 PE=4 SV=1; Uncharacterized protein OS=Citrus unshiu OX=55188 GN=CUMW_122920 PE=4 SV=1; Uncharacterized protein OS=Citrus sinensis OX=2711 GN=CISIN_1g006475mg PE=3 SV=1	92.33	AVDKVDYTNF		1170.56	586.286	1170.56	586.285	2
tr|V4SP59|V4SP59_9ROSI	Uncharacterized protein OS=Citrus clementina OX=85681 GN=CICLE_v10013046mg PE=3 SV=1	92.14	VWAPLGSSSNEVST	Oxidation(W)@2	1448.68	725.347	1448.68	725.346	2
tr|V4S3W1|V4S3W1_9ROSI; tr|A0A2H5Q8Y1|A0A2H5Q8Y1_CITUN	Uncharacterized protein OS=Citrus clementina OX=85681 GN=CICLE_v10004854mg PE=3 SV=1; Uncharacterized protein OS=Citrus unshiu OX=55188 GN=CUMW_204250 PE=3 SV=1	91.98	NALEPRQKVESEAGVTEFWDQNNEQLQCANVA	Deamidated(N)@23; Cys->Dha(C)@28	3583.75	1195.59	3583.68	1195.57	3
tr|V4SHF3|V4SHF3_9ROSI; tr|V4RYE3|V4RYE3_9ROSI; tr|A0A067ERD5|A0A067ERD5_CITSI	Uncharacterized protein OS=Citrus clementina OX=85681 GN=CICLE_v10025334mg PE=4 SV=1; Uncharacterized protein OS=Citrus clementina OX=85681 GN=CICLE_v10025334mg PE=4 SV=1; Uncharacterized protein OS=Citrus sinensis OX=2711 GN=CISIN_1g009517mg PE=4 SV=1	91.84	VMSPPKVGDESYESY		1686.75	844.382	1686.74	844.38	2
tr|V4TBA1|V4TBA1_9ROSI	Uncharacterized protein OS=Citrus clementina OX=85681 GN=CICLE_v10032971mg PE=3 SV=1	91.62	TVTVPKEDVKKPEVKAIDISG		2252.27	564.074	2252.26	564.073	4
tr|A0A067EUL4|A0A067EUL4_CITSI	Uncharacterized protein OS=Citrus sinensis OX=2711 GN=CISIN_1g048197mg PE=3 SV=1	91.53	NALEPQQRVESEAGVTEF		2002.98	1002.5	2002.96	1002.49	2
tr|V4SIP5|V4SIP5_9ROSI; tr|B2L042|B2L042_CITSI; tr|A0A2H5PQF6|A0A2H5PQF6_CITUN	Phospholipase D OS=Citrus clementina OX=85681 GN=CICLE_v10024917mg PE=3 SV=1; Phospholipase D OS=Citrus sinensis OX=2711 PE=2 SV=1; Phospholipase D OS=Citrus unshiu OX=55188 GN=CUMW_157800 PE=3 SV=1	91.25	LGGLGKGGSEL		986.541	987.548	986.54	987.547	1
tr|V4TY40|V4TY40_9ROSI; tr|A0A2H5NPV3|A0A2H5NPV3_CITUN	Uncharacterized protein OS=Citrus clementina OX=85681 GN=CICLE_v10018991mg PE=4 SV=1; Uncharacterized protein OS=Citrus unshiu OX=55188 GN=CUMW_063380 PE=4 SV=1	91.21	YDDNHISIDGDTEIA		1676.72	839.365	1676.72	839.366	2
tr|A0A067FNL4|A0A067FNL4_CITSI	ATP synthase subunit beta OS=Citrus sinensis OX=2711 GN=CISIN_1g008610mg PE=3 SV=1	90.88	DDLPEQSF		949.406	475.71	949.403	475.709	2
tr|V4S078|V4S078_9ROSI; tr|A0A2H5P2L6|A0A2H5P2L6_CITUN; tr|A0A067DPR9|A0A067DPR9_CITSI; tr|A0A067DNL3|A0A067DNL3_CITSI; tr|A0A067DGC2|A0A067DGC2_CITSI; tr|A0A067DCL7|A0A067DCL7_CITSI; tr|A0A067DC59|A0A067DC59_CITSI	Uncharacterized protein OS=Citrus clementina OX=85681 GN=CICLE_v10004776mg PE=4 SV=1; Uncharacterized protein OS=Citrus unshiu OX=55188 GN=CUMW_098420 PE=4 SV=1; Uncharacterized protein OS=Citrus sinensis OX=2711 GN=CISIN_1g010403mg PE=4 SV=1; Uncharacterized protein OS=Citrus sinensis OX=2711 GN=CISIN_1g010403mg PE=4 SV=1; Uncharacterized protein OS=Citrus sinensis OX=2711 GN=CISIN_1g010403mg PE…	90.54	KTSLPYEPVYSDE		1526.71	764.364	1526.71	764.364	2
tr|A0A067EUL4|A0A067EUL4_CITSI	Uncharacterized protein OS=Citrus sinensis OX=2711 GN=CISIN_1g048197mg PE=3 SV=1	90.48	IQLSAEKGNLYQNAMMAPHWNLNAHSVVYITRGNGRMQIV	Delta:H(2)C(2)(H)@25; Deamidated(Q)@38	4551.24	1138.82	4551.27	1138.83	4
tr|V4U7H5|V4U7H5_9ROSI; tr|A0A2H5NMM2|A0A2H5NMM2_CITUN; tr|A0A2H5NLW5|A0A2H5NLW5_CITUN; tr|A0A2H5NLV1|A0A2H5NLV1_CITUN; tr|A0A2H5NLU1|A0A2H5NLU1_CITUN; tr|A0A067EM57|A0A067EM57_CITSI; tr|A0A067EDP6|A0A067EDP6_CITSI; tr|A0A067E9Y5|A0A067E9Y5_CITSI	Uncharacterized protein OS=Citrus clementina OX=85681 GN=CICLE_v10004167mg PE=4 SV=1; Uncharacterized protein OS=Citrus unshiu OX=55188 GN=CUMW_057200 PE=4 SV=1; Uncharacterized protein OS=Citrus unshiu OX=55188 GN=CUMW_057200 PE=4 SV=1; Uncharacterized protein OS=Citrus unshiu OX=55188 GN=CUMW_057200 PE=4 SV=1; Uncharacterized protein OS=Citrus unshiu OX=55188 GN=CUMW_057200 PE=4 SV=1; Uncharact…	90.18	VVDSIDQDEL		1131.53	566.773	1131.53	566.772	2
tr|V4SGB4|V4SGB4_9ROSI	Uncharacterized protein OS=Citrus clementina OX=85681 GN=CICLE_v10028266mg PE=4 SV=1	90.07	ILSSQNQGPIVHLSDSHE		1959.96	654.327	1959.96	654.329	3
