# Supplementary material for: Pepsin Hydrolysis of Orange By-Products for the Production of Bioactive Peptides with Gastrointestinal Resistant Properties
Source: Foods. 2021 Mar 23;10(3):679. doi: 10.3390/foods10030679 (PMC8004719; doi:10.3390/foods10030679)
Supplement: Supplementary file 1 [file foods-10-00679-s001.zip › Table 2 Supplementary material_Pepsin.xlsx]

## Sheet: Supplem T2_After GI
Accessions	Names	Conf	Sequence	Modifications	Obs MW	Obs m/z	Theor MW	Theor m/z	Theor z
tr|V4S993|V4S993_9ROSI; tr|A0A2H5Q7V8|A0A2H5Q7V8_CITUN; tr|A0A067EUL4|A0A067EUL4_CITSI	Uncharacterized protein OS=Citrus clementina OX=85681 GN=CICLE_v10004871mg PE=3 SV=1; Uncharacterized protein OS=Citrus unshiu OX=55188 GN=CUMW_204260 PE=3 SV=1; Uncharacterized protein OS=Citrus sinensis OX=2711 GN=CISIN_1g048197mg PE=3 SV=1	99	IQLSAEKGNLYQNA		1547.79	774.901	1547.79	774.904	2
tr|V4S993|V4S993_9ROSI; tr|A0A2H5Q7V8|A0A2H5Q7V8_CITUN; tr|A0A067EUL4|A0A067EUL4_CITSI	Uncharacterized protein OS=Citrus clementina OX=85681 GN=CICLE_v10004871mg PE=3 SV=1; Uncharacterized protein OS=Citrus unshiu OX=55188 GN=CUMW_204260 PE=3 SV=1; Uncharacterized protein OS=Citrus sinensis OX=2711 GN=CISIN_1g048197mg PE=3 SV=1	99	LVDVGNSDNQ		1059.49	530.75	1059.48	530.749	2
tr|V4S993|V4S993_9ROSI; tr|A0A2H5Q7V8|A0A2H5Q7V8_CITUN; tr|A0A067EUL4|A0A067EUL4_CITSI	Uncharacterized protein OS=Citrus clementina OX=85681 GN=CICLE_v10004871mg PE=3 SV=1; Uncharacterized protein OS=Citrus unshiu OX=55188 GN=CUMW_204260 PE=3 SV=1; Uncharacterized protein OS=Citrus sinensis OX=2711 GN=CISIN_1g048197mg PE=3 SV=1	99	RVESEAGVTEF		1222.58	612.298	1222.58	612.299	2
tr|V4S993|V4S993_9ROSI; tr|A0A2H5Q7V8|A0A2H5Q7V8_CITUN; tr|A0A067EUL4|A0A067EUL4_CITSI	Uncharacterized protein OS=Citrus clementina OX=85681 GN=CICLE_v10004871mg PE=3 SV=1; Uncharacterized protein OS=Citrus unshiu OX=55188 GN=CUMW_204260 PE=3 SV=1; Uncharacterized protein OS=Citrus sinensis OX=2711 GN=CISIN_1g048197mg PE=3 SV=1	99	YQGSQGGEGGDRS		1296.53	649.274	1296.53	649.274	2
tr|V4S3W1|V4S3W1_9ROSI; tr|A0A2H5Q8Y1|A0A2H5Q8Y1_CITUN	Uncharacterized protein OS=Citrus clementina OX=85681 GN=CICLE_v10004854mg PE=3 SV=1; Uncharacterized protein OS=Citrus unshiu OX=55188 GN=CUMW_204250 PE=3 SV=1	99	QKVESEAGVTEF		1322.63	662.324	1322.64	662.325	2
tr|V4S3W1|V4S3W1_9ROSI; tr|A0A2H5Q8Y1|A0A2H5Q8Y1_CITUN	Uncharacterized protein OS=Citrus clementina OX=85681 GN=CICLE_v10004854mg PE=3 SV=1; Uncharacterized protein OS=Citrus unshiu OX=55188 GN=CUMW_204250 PE=3 SV=1	99	SAEKGNLYPNAL		1275.64	638.83	1275.65	638.83	2
tr|V4S3W1|V4S3W1_9ROSI; tr|A0A2H5Q8Y1|A0A2H5Q8Y1_CITUN	Uncharacterized protein OS=Citrus clementina OX=85681 GN=CICLE_v10004854mg PE=3 SV=1; Uncharacterized protein OS=Citrus unshiu OX=55188 GN=CUMW_204250 PE=3 SV=1	99	VDVGNSQNQLDQY		1478.66	740.337	1478.66	740.339	2
tr|G8Z375|G8Z375_PANCT	Heat shock protein 70-3 OS=Panonychus citri OX=50023 PE=2 SV=1	99	GIETVGGVMT	Oxidation(M)@9	978.471	490.243	978.469	490.242	2
tr|G8Z375|G8Z375_PANCT	Heat shock protein 70-3 OS=Panonychus citri OX=50023 PE=2 SV=1	99	GIETVGGVMTK		1090.57	546.29	1090.57	546.292	2
tr|G8Z375|G8Z375_PANCT	Heat shock protein 70-3 OS=Panonychus citri OX=50023 PE=2 SV=1	99	STASDNQNTVTIQV	Ammonia-loss(N)@8	1459.75	730.882	1459.68	730.847	2
tr|A0A067DE17|A0A067DE17_CITSI; tr|A0A067DCZ0|A0A067DCZ0_CITSI; tr|A0A067D5T2|A0A067D5T2_CITSI; tr|A0A067D274|A0A067D274_CITSI; tr|A0A067D268|A0A067D268_CITSI; tr|A0A067D1N3|A0A067D1N3_CITSI	Uncharacterized protein OS=Citrus sinensis OX=2711 GN=CISIN_1g024629mg PE=3 SV=1; Uncharacterized protein OS=Citrus sinensis OX=2711 GN=CISIN_1g024629mg PE=3 SV=1; Uncharacterized protein OS=Citrus sinensis OX=2711 GN=CISIN_1g024629mg PE=3 SV=1; Uncharacterized protein OS=Citrus sinensis OX=2711 GN=CISIN_1g024629mg PE=3 SV=1; Uncharacterized protein OS=Citrus sinensis OX=2711 GN=CISIN_1g024629mg …	99	GVNENEYKPEL		1290.61	646.312	1290.61	646.312	2
tr|A0A067DE17|A0A067DE17_CITSI; tr|A0A067DCZ0|A0A067DCZ0_CITSI; tr|A0A067D5T2|A0A067D5T2_CITSI; tr|A0A067D274|A0A067D274_CITSI; tr|A0A067D268|A0A067D268_CITSI; tr|A0A067D1N3|A0A067D1N3_CITSI	Uncharacterized protein OS=Citrus sinensis OX=2711 GN=CISIN_1g024629mg PE=3 SV=1; Uncharacterized protein OS=Citrus sinensis OX=2711 GN=CISIN_1g024629mg PE=3 SV=1; Uncharacterized protein OS=Citrus sinensis OX=2711 GN=CISIN_1g024629mg PE=3 SV=1; Uncharacterized protein OS=Citrus sinensis OX=2711 GN=CISIN_1g024629mg PE=3 SV=1; Uncharacterized protein OS=Citrus sinensis OX=2711 GN=CISIN_1g024629mg …	99	VNENEYKPEL		1233.59	617.8	1233.59	617.801	2
tr|V4UFU2|V4UFU2_9ROSI; tr|V4SMA7|V4SMA7_9ROSI; tr|V4SHA6|V4SHA6_9ROSI; tr|V4SD35|V4SD35_9ROSI; tr|V4SCF1|V4SCF1_9ROSI; tr|V4RU51|V4RU51_9ROSI; tr|A0A2H5PXD4|A0A2H5PXD4_CITUN; tr|A0A2H5NE80|A0A2H5NE80_CITUN; tr|A0A2H5NDM4|A0A2H5NDM4_CITUN; tr|A0A2H5ND71|A0A2H5ND71_CITUN; tr|A0A2H5ND40|A0A2H5ND40_CITUN; tr|A0A2H5NCT1|A0A2H5NCT1_CITUN; tr|A0A2H5NCS2|A0A2H5NCS2_CITUN; tr|A0A2H5NCS0|A0A2H5NCS0_CITUN;…	Uncharacterized protein (Fragment) OS=Citrus clementina OX=85681 GN=CICLE_v10030060mg PE=4 SV=1; Uncharacterized protein OS=Citrus clementina OX=85681 GN=CICLE_v10027939mg PE=4 SV=1; Uncharacterized protein OS=Citrus clementina OX=85681 GN=CICLE_v10029849mg PE=4 SV=1; Uncharacterized protein OS=Citrus clementina OX=85681 GN=CICLE_v10004018mg PE=4 SV=1; Uncharacterized protein OS=Citrus clementina…	99	FSDEGFGPAPK		1150.53	576.271	1150.53	576.272	2
tr|V4UFU2|V4UFU2_9ROSI; tr|V4SMA7|V4SMA7_9ROSI; tr|V4SHA6|V4SHA6_9ROSI; tr|V4SD35|V4SD35_9ROSI; tr|V4SCF1|V4SCF1_9ROSI; tr|V4RU51|V4RU51_9ROSI; tr|A0A2H5PXD4|A0A2H5PXD4_CITUN; tr|A0A2H5NE80|A0A2H5NE80_CITUN; tr|A0A2H5NDM4|A0A2H5NDM4_CITUN; tr|A0A2H5ND71|A0A2H5ND71_CITUN; tr|A0A2H5ND40|A0A2H5ND40_CITUN; tr|A0A2H5NCT1|A0A2H5NCT1_CITUN; tr|A0A2H5NCS2|A0A2H5NCS2_CITUN; tr|A0A2H5NCS0|A0A2H5NCS0_CITUN;…	Uncharacterized protein (Fragment) OS=Citrus clementina OX=85681 GN=CICLE_v10030060mg PE=4 SV=1; Uncharacterized protein OS=Citrus clementina OX=85681 GN=CICLE_v10027939mg PE=4 SV=1; Uncharacterized protein OS=Citrus clementina OX=85681 GN=CICLE_v10029849mg PE=4 SV=1; Uncharacterized protein OS=Citrus clementina OX=85681 GN=CICLE_v10004018mg PE=4 SV=1; Uncharacterized protein OS=Citrus clementina…	99	SFSDEGFGPAPK		1237.56	619.787	1237.56	619.788	2
tr|V4U7H5|V4U7H5_9ROSI; tr|A0A2H5NMM2|A0A2H5NMM2_CITUN; tr|A0A2H5NLW5|A0A2H5NLW5_CITUN; tr|A0A2H5NLV1|A0A2H5NLV1_CITUN; tr|A0A2H5NLU1|A0A2H5NLU1_CITUN; tr|A0A067EM57|A0A067EM57_CITSI; tr|A0A067EDP6|A0A067EDP6_CITSI; tr|A0A067E9Y5|A0A067E9Y5_CITSI	Uncharacterized protein OS=Citrus clementina OX=85681 GN=CICLE_v10004167mg PE=4 SV=1; Uncharacterized protein OS=Citrus unshiu OX=55188 GN=CUMW_057200 PE=4 SV=1; Uncharacterized protein OS=Citrus unshiu OX=55188 GN=CUMW_057200 PE=4 SV=1; Uncharacterized protein OS=Citrus unshiu OX=55188 GN=CUMW_057200 PE=4 SV=1; Uncharacterized protein OS=Citrus unshiu OX=55188 GN=CUMW_057200 PE=4 SV=1; Uncharact…	99	FSQPDGPIMGN		1161.51	581.763	1161.51	581.763	2
tr|V4URM7|V4URM7_9ROSI; tr|V4T8H7|V4T8H7_9ROSI; tr|V4T379|V4T379_9ROSI; tr|V4SDZ1|V4SDZ1_9ROSI; tr|V4S475|V4S475_9ROSI; tr|A0A2H5Q915|A0A2H5Q915_CITUN; tr|A0A2H5Q852|A0A2H5Q852_CITUN; tr|A0A2H5Q808|A0A2H5Q808_CITUN; tr|A0A067E963|A0A067E963_CITSI; tr|A0A067E8A1|A0A067E8A1_CITSI; tr|A0A067DX76|A0A067DX76_CITSI	Uncharacterized protein OS=Citrus clementina OX=85681 GN=CICLE_v10012631mg PE=3 SV=1; Uncharacterized protein (Fragment) OS=Citrus clementina OX=85681 GN=CICLE_v10003982mg PE=4 SV=1; Uncharacterized protein OS=Citrus clementina OX=85681 GN=CICLE_v10003792mg PE=4 SV=1; Uncharacterized protein OS=Citrus clementina OX=85681 GN=CICLE_v10002678mg PE=4 SV=1; Uncharacterized protein OS=Citrus clementina…	99	EGPSLLPDDPEK		1295.62	648.818	1295.62	648.82	2
tr|V4U6Y6|V4U6Y6_9ROSI; tr|A0A2H5NY32|A0A2H5NY32_CITUN; tr|A0A2H5NY21|A0A2H5NY21_CITUN; tr|A0A2H5NY18|A0A2H5NY18_CITUN	Uncharacterized protein OS=Citrus clementina OX=85681 GN=CICLE_v10022171mg PE=3 SV=1; Uncharacterized protein OS=Citrus unshiu OX=55188 GN=CUMW_086310 PE=3 SV=1; Uncharacterized protein OS=Citrus unshiu OX=55188 GN=CUMW_086310 PE=3 SV=1; Uncharacterized protein OS=Citrus unshiu OX=55188 GN=CUMW_086310 PE=3 SV=1	99	HDLEIGPGAPT		1105.54	553.776	1105.54	553.777	2
tr|V4TZJ1|V4TZJ1_9ROSI; tr|A0A2H5QHH3|A0A2H5QHH3_CITUN; tr|A0A067EBZ0|A0A067EBZ0_CITSI; tr|A0A067EBY6|A0A067EBY6_CITSI; tr|A0A067E4E7|A0A067E4E7_CITSI; tr|A0A067E4E4|A0A067E4E4_CITSI; tr|A0A067E0Y5|A0A067E0Y5_CITSI	Uncharacterized protein OS=Citrus clementina OX=85681 GN=CICLE_v10015385mg PE=3 SV=1; Uncharacterized protein OS=Citrus unshiu OX=55188 GN=CUMW_230790 PE=3 SV=1; Uncharacterized protein OS=Citrus sinensis OX=2711 GN=CISIN_1g015695mg PE=4 SV=1; Uncharacterized protein OS=Citrus sinensis OX=2711 GN=CISIN_1g015695mg PE=4 SV=1; Uncharacterized protein OS=Citrus sinensis OX=2711 GN=CISIN_1g015695mg PE…	99	EGMGGGGGAHDPF		1187.47	594.74	1187.47	594.741	2
tr|V4TPK5|V4TPK5_9ROSI; tr|V4T538|V4T538_9ROSI; tr|A0A2H5QVQ3|A0A2H5QVQ3_CITUN; tr|A0A2H5QUQ8|A0A2H5QUQ8_CITUN; tr|A0A2H5QFC4|A0A2H5QFC4_CITUN	Uncharacterized protein OS=Citrus clementina OX=85681 GN=CICLE_v10024617mg PE=4 SV=1; Uncharacterized protein (Fragment) OS=Citrus clementina OX=85681 GN=CICLE_v10023361mg PE=4 SV=1; Uncharacterized protein OS=Citrus unshiu OX=55188 GN=CUMW_263560 PE=3 SV=1; Uncharacterized protein OS=Citrus unshiu OX=55188 GN=CUMW_263560 PE=3 SV=1; Uncharacterized protein (Fragment) OS=Citrus unshiu OX=55188 GN=…	99	VDSFHPGEPI		1096.52	549.266	1096.52	549.267	2
tr|V4T8Y6|V4T8Y6_9ROSI; tr|A0A2H5PWB9|A0A2H5PWB9_CITUN; tr|A0A2H5PW80|A0A2H5PW80_CITUN; tr|A0A2H5PW71|A0A2H5PW71_CITUN; tr|A0A2H5PW64|A0A2H5PW64_CITUN; tr|A0A2H5PW59|A0A2H5PW59_CITUN; tr|A0A2H5PW57|A0A2H5PW57_CITUN	Uncharacterized protein OS=Citrus clementina OX=85681 GN=CICLE_v10000152mg PE=3 SV=1; Uncharacterized protein OS=Citrus unshiu OX=55188 GN=CUMW_173290 PE=3 SV=1; Uncharacterized protein OS=Citrus unshiu OX=55188 GN=CUMW_173290 PE=3 SV=1; Uncharacterized protein OS=Citrus unshiu OX=55188 GN=CUMW_173290 PE=3 SV=1; Uncharacterized protein OS=Citrus unshiu OX=55188 GN=CUMW_173290 PE=3 SV=1; Uncharact…	99	DFEDSHPDLPS		1257.51	629.764	1257.52	629.765	2
tr|V4SWX7|V4SWX7_9ROSI; tr|A0A2H5MZ40|A0A2H5MZ40_CITUN; tr|A0A067FC21|A0A067FC21_CITSI	Uncharacterized protein OS=Citrus clementina OX=85681 GN=CICLE_v10012640mg PE=4 SV=1; Uncharacterized protein OS=Citrus unshiu OX=55188 GN=CUMW_006540 PE=4 SV=1; Uncharacterized protein (Fragment) OS=Citrus sinensis OX=2711 GN=CISIN_1g045485mg PE=4 SV=1	99	ISVGDKLPDAT		1114.59	558.3	1114.59	558.301	2
tr|V4SW40|V4SW40_9ROSI; tr|A0A2H5MYC8|A0A2H5MYC8_CITUN; tr|A0A067G593|A0A067G593_CITSI	Uncharacterized protein OS=Citrus clementina OX=85681 GN=CICLE_v10012835mg PE=4 SV=1; Uncharacterized protein OS=Citrus unshiu OX=55188 GN=CUMW_004220 PE=4 SV=1; Uncharacterized protein OS=Citrus sinensis OX=2711 GN=CISIN_1g044973mg PE=4 SV=1	99	VFPAGPGGAA		842.425	422.22	842.429	422.222	2
tr|A0A067G0F8|A0A067G0F8_CITSI; tr|A0A067FWU9|A0A067FWU9_CITSI	Uncharacterized protein (Fragment) OS=Citrus sinensis OX=2711 GN=CISIN_1g0087141mg PE=3 SV=1; Uncharacterized protein (Fragment) OS=Citrus sinensis OX=2711 GN=CISIN_1g0087141mg PE=3 SV=1	99	VIDANGNLVPH		1147.6	574.806	1147.6	574.807	2
tr|V4S993|V4S993_9ROSI; tr|A0A2H5Q7V8|A0A2H5Q7V8_CITUN; tr|A0A067EUL4|A0A067EUL4_CITSI	Uncharacterized protein OS=Citrus clementina OX=85681 GN=CICLE_v10004871mg PE=3 SV=1; Uncharacterized protein OS=Citrus unshiu OX=55188 GN=CUMW_204260 PE=3 SV=1; Uncharacterized protein OS=Citrus sinensis OX=2711 GN=CISIN_1g048197mg PE=3 SV=1	97.37	YQGSQGGEGGD		1053.4	527.707	1053.4	527.707	2
tr|V4U7H5|V4U7H5_9ROSI; tr|A0A2H5NMM2|A0A2H5NMM2_CITUN; tr|A0A2H5NLW5|A0A2H5NLW5_CITUN; tr|A0A2H5NLV1|A0A2H5NLV1_CITUN; tr|A0A2H5NLU1|A0A2H5NLU1_CITUN; tr|A0A067EM57|A0A067EM57_CITSI; tr|A0A067EDP6|A0A067EDP6_CITSI; tr|A0A067E9Y5|A0A067E9Y5_CITSI	Uncharacterized protein OS=Citrus clementina OX=85681 GN=CICLE_v10004167mg PE=4 SV=1; Uncharacterized protein OS=Citrus unshiu OX=55188 GN=CUMW_057200 PE=4 SV=1; Uncharacterized protein OS=Citrus unshiu OX=55188 GN=CUMW_057200 PE=4 SV=1; Uncharacterized protein OS=Citrus unshiu OX=55188 GN=CUMW_057200 PE=4 SV=1; Uncharacterized protein OS=Citrus unshiu OX=55188 GN=CUMW_057200 PE=4 SV=1; Uncharact…	97.28	VVDSIDQDEL		1131.53	566.771	1131.53	566.772	2
tr|V4UVG8|V4UVG8_9ROSI; tr|V4U1B1|V4U1B1_9ROSI; tr|V4TH07|V4TH07_9ROSI; tr|Q5XUA8|Q5XUA8_TOXCI; tr|A0A3Q0IW04|A0A3Q0IW04_DIACI; tr|A0A2H5PEQ2|A0A2H5PEQ2_CITUN; tr|A0A2H5PEQ0|A0A2H5PEQ0_CITUN; tr|A0A2H5MZM8|A0A2H5MZM8_CITUN; tr|A0A2H5MZM3|A0A2H5MZM3_CITUN; tr|A0A067FSA9|A0A067FSA9_CITSI; tr|A0A067F2C3|A0A067F2C3_CITSI; tr|A0A067F1H7|A0A067F1H7_CITSI	Uncharacterized protein OS=Citrus clementina OX=85681 GN=CICLE_v10013029mg PE=4 SV=1; Uncharacterized protein OS=Citrus clementina OX=85681 GN=CICLE_v10016866mg PE=4 SV=1; Uncharacterized protein OS=Citrus clementina OX=85681 GN=CICLE_v10016866mg PE=4 SV=1; Putative calmodulin OS=Toxoptera citricida OX=223852 PE=2 SV=1; calmodulin-alpha OS=Diaphorina citri OX=121845 GN=LOC103510651 PE=4 SV=1; Unc…	91.46	DADGNGTIDFPE		1249.51	625.762	1249.51	625.762	2
